# Supplementary material for: Diaqua­bis­(5-methyl­pyrazine-2-carboxyl­ato-κ2 N 1,O 2)cadmium
Source: Acta Crystallogr Sect E Struct Rep Online. 2011 Sep 14;67(Pt 10):m1339–40. doi: 10.1107/S1600536811035045 (PMC3201227; doi:10.1107/S1600536811035045)
Supplement: Supplementary file 1 [file e-67-m1339-sup1.cif]

##############################################################################
#                                                                            #
# This CIF contains the data in a paper accepted for publication in          #
# Acta Crystallographica Section E. It conforms to the requirements of       #
# Notes for Authors for Acta Crystallographica Section E, and has been       #
# peer reviewed under the auspices of the IUCr Commission on Journals.       #
#                                                                            #
# Full details of the Crystallographic Information File format               #
# are given in the paper "The Crystallographic Information File (CIF):       #
# a New Standard Archive File for Crystallography" by S. R. Hall, F. H.      #
# Allen and I. D. Brown [Acta Cryst. (1991), A47, 655-685].                  #
#                                                                            #
# The current version of the core CIF dictionary is obtainable from          #
# ftp://ftp.iucr.org/pub/cif_core.dic.                                       #
#                                                                            #
# Software is freely available for graphical display of the structure(s)     #
# in this CIF. For information consult the CIF software page                 #
# http://www.iucr.org/resources/cif/software.                                #
#                                                                            #
# This file may be used for bona fide research purposes within the           #
# scientific community so long as proper attribution is given to the journal # 
# article from which it was obtained.                                        #
#                                                                            #
##############################################################################
data_I
_audit_creation_method     SHELXL-97
_chemical_name_systematic
;
Diaquabis(5-methylpyrazine-2-carboxylato-
\k^2^<i>N</i>^1^,<i>O</i>^2^)cadmium
;
_chemical_name_common     ?
_chemical_formula_moiety     'C12 H14 Cd N4 O6'
_chemical_formula_sum     'C12 H14 Cd N4 O6'
_chemical_formula_iupac     '[Cd (C6 H5 N2 O2)2 (H2 O)2]'
_chemical_formula_weight     422.67
_chemical_melting_point     ?
_symmetry_cell_setting     triclinic
_symmetry_space_group_name_H-M     'P -1'
_symmetry_space_group_name_Hall     '-P 1'
loop_
    _symmetry_equiv_pos_as_xyz
    'x, y, z'
    '-x, -y, -z'
_cell_length_a     7.2900(15)
_cell_length_b     7.5320(15)
_cell_length_c     14.090(3)
_cell_angle_alpha     87.31(3)
_cell_angle_beta     81.36(3)
_cell_angle_gamma     80.78(3)
_cell_volume     754.8(3)
_cell_formula_units_Z     2
_cell_measurement_reflns_used     5011
_cell_measurement_theta_min     3.40
_cell_measurement_theta_max     29.70
_cell_measurement_temperature     293(2)
_exptl_crystal_description     block
_exptl_crystal_colour     yellow
_exptl_crystal_size_max     0.44
_exptl_crystal_size_mid     0.40
_exptl_crystal_size_min     0.22
_exptl_crystal_density_diffrn     1.860
_exptl_crystal_density_meas     ?
_exptl_crystal_density_method     'not measured'
_exptl_crystal_F_000     420
_exptl_absorpt_coefficient_mu     1.484
_exptl_absorpt_correction_type     multi-scan
_exptl_absorpt_process_details     '(MULABS; Spek, 2009; Blessing, 1995)'
_exptl_absorpt_correction_T_min     0.5613
_exptl_absorpt_correction_T_max     0.7361
_exptl_special_details     ?
_diffrn_ambient_temperature     293(2)
_diffrn_radiation_type     MoK\a
_diffrn_radiation_wavelength     0.71073
_diffrn_radiation_source     'fine-focus sealed tube'
_diffrn_radiation_monochromator     graphite
_diffrn_measurement_device_type     'Oxford Diffraction CCD area-detector'
_diffrn_measurement_method     \w
_diffrn_detector_area_resol_mean     ?
_diffrn_reflns_number     5896
_diffrn_reflns_av_R_equivalents     0.0611
_diffrn_reflns_av_sigmaI/netI     0.0878
_diffrn_reflns_theta_min     3.40
_diffrn_reflns_theta_max     29.69
_diffrn_reflns_theta_full     25.00
_diffrn_measured_fraction_theta_max     0.822
_diffrn_measured_fraction_theta_full     0.997
_diffrn_reflns_limit_h_min     -8
_diffrn_reflns_limit_h_max     9
_diffrn_reflns_limit_k_min     -9
_diffrn_reflns_limit_k_max     5
_diffrn_reflns_limit_l_min     -17
_diffrn_reflns_limit_l_max     17
_diffrn_standards_number     ?
_diffrn_standards_interval_count     ?
_diffrn_standards_interval_time     ?
_diffrn_standards_decay_%     ?
_refine_special_details
;
Refinement of <i>F</i>^2^ against ALL reflections. The weighted <i>R</i>-factor
<i>wR</i> and goodness of fit <i>S</i> are based on <i>F</i>^2^, conventional
<i>R</i>-factors <i>R</i> are based on <i>F</i>, with <i>F</i> set to zero for
negative <i>F</i>^2^. The threshold expression of <i>F</i>^2^ >
2\s(<i>F</i>^2^) is used only for calculating <i>R</i>-factors(gt) <i>etc</i>.
and is not relevant to the choice of reflections for refinement.
<i>R</i>-factors based on <i>F</i>^2^ are statistically about twice as large
as those based on <i>F</i>, and <i>R</i>- factors based on ALL data will be
even larger.
;
_reflns_number_total     3530
_reflns_number_gt     2778
_reflns_threshold_expression     I>2\s(I)
_refine_ls_structure_factor_coef     Fsqd
_refine_ls_matrix_type     full
_refine_ls_R_factor_all     0.0761
_refine_ls_R_factor_gt     0.0578
_refine_ls_wR_factor_gt     0.1387
_refine_ls_wR_factor_ref     0.1589
_refine_ls_goodness_of_fit_ref     1.056
_refine_ls_restrained_S_all     1.056
_refine_ls_number_reflns     3530
_refine_ls_number_parameters     226
_refine_ls_number_restraints     0
_refine_ls_hydrogen_treatment     mixed
_refine_ls_weighting_scheme     calc
_refine_ls_weighting_details
         'calc w=1/[\s^2^(Fo^2^)+(0.0751P)^2^+0.0000P] where P=(Fo^2^+2Fc^2^)/3'
_atom_sites_solution_hydrogens     geom
_atom_sites_solution_primary     direct
_atom_sites_solution_secondary     difmap
_refine_ls_shift/su_max     0.002
_refine_ls_shift/su_mean     0.000
_refine_diff_density_max     2.226
_refine_diff_density_min     -1.108
_refine_ls_extinction_method     none
_refine_ls_extinction_coef     ?
loop_
    _atom_type_symbol
    _atom_type_description
    _atom_type_scat_dispersion_real
    _atom_type_scat_dispersion_imag
    _atom_type_scat_source
    'C' 'C' 0.0033 0.0016
                         'International Tables Vol C Tables 4.2.6.8 and 6.1.1.4'
    'H' 'H' 0.0000 0.0000
                         'International Tables Vol C Tables 4.2.6.8 and 6.1.1.4'
    'N' 'N' 0.0061 0.0033
                         'International Tables Vol C Tables 4.2.6.8 and 6.1.1.4'
    'O' 'O' 0.0106 0.0060
                         'International Tables Vol C Tables 4.2.6.8 and 6.1.1.4'
    'Cd' 'Cd' -0.8075 1.2024
                         'International Tables Vol C Tables 4.2.6.8 and 6.1.1.4'
_computing_data_collection     'CrysAlis PRO (Agilent, 2010)'
_computing_cell_refinement     'CrysAlis PRO (Agilent, 2010)'
_computing_data_reduction     'CrysAlis PRO (Agilent, 2010)'
_computing_structure_solution     'SHELXS97 (Sheldrick, 2008)'
_computing_structure_refinement     'SHELXL97 (Sheldrick, 2008)'
_computing_molecular_graphics
;
OLEX2 (Dolomanov <i>et al.</i>, 2009) and PLATON (Spek, 2009)
;
_computing_publication_material
;
publCIF (Westrip, 2010) and WinGX (Farrugia, 1999)
;
loop_
    _atom_site_type_symbol
    _atom_site_label
    _atom_site_fract_x
    _atom_site_fract_y
    _atom_site_fract_z
    _atom_site_U_iso_or_equiv
    _atom_site_adp_type
    _atom_site_calc_flag
    _atom_site_refinement_flags
    _atom_site_occupancy
    _atom_site_symmetry_multiplicity
    _atom_site_disorder_assembly
    _atom_site_disorder_group
    Cd Cd1 0.61134(5) 0.67712(5) 0.73978(3) 0.03763(19) Uani d . 1 1 . .
    O O1 0.6127(6) 0.3946(6) 0.6951(3) 0.0472(11) Uani d . 1 1 . .
    O O2 0.2944(6) 0.7316(6) 0.7793(3) 0.0475(10) Uani d . 1 1 . .
    O O3 0.6360(9) 0.9759(7) 0.7328(5) 0.0593(14) Uani d . 1 1 . .
    H H3A 0.625(7) 1.019(8) 0.781(4) 0.020(15) Uiso d . 1 1 . .
    H H3B 0.607(14) 1.024(13) 0.690(7) 0.09(4) Uiso d . 1 1 . .
    O O4 0.9122(7) 0.6009(8) 0.7706(4) 0.0581(13) Uani d . 1 1 . .
    H H4A 0.995(10) 0.560(10) 0.726(6) 0.06(2) Uiso d . 1 1 . .
    H H4B 0.943(13) 0.705(14) 0.793(7) 0.10(3) Uiso d . 1 1 . .
    O O5 0.6558(8) 0.2045(6) 0.5758(3) 0.0561(12) Uani d . 1 1 . .
    O O6 0.0540(6) 0.8123(8) 0.8930(4) 0.0607(13) Uani d . 1 1 . .
    N N1 0.6959(7) 0.6675(6) 0.5708(3) 0.0354(10) Uani d . 1 1 . .
    N N2 0.8477(7) 0.5928(7) 0.3815(4) 0.0421(12) Uani d . 1 1 . .
    N N3 0.5370(6) 0.6945(6) 0.9084(3) 0.0346(10) Uani d . 1 1 . .
    N N4 0.4226(7) 0.8321(7) 1.0909(4) 0.0411(12) Uani d . 1 1 . .
    C C1 0.7138(7) 0.5011(7) 0.5376(4) 0.0344(12) Uani d . 1 1 . .
    C C2 0.7863(8) 0.4661(8) 0.4434(4) 0.0398(13) Uani d . 1 1 . .
    H H2 0.7933 0.3503 0.4215 0.048 Uiso calc R 1 1 . .
    C C3 0.8288(8) 0.7586(8) 0.4138(4) 0.0418(13) Uani d . 1 1 . .
    C C4 0.7530(9) 0.7945(8) 0.5084(4) 0.0417(13) Uani d . 1 1 . .
    H H4 0.7412 0.9115 0.5295 0.050 Uiso calc R 1 1 . .
    C C5 0.8947(11) 0.9043(10) 0.3470(5) 0.0591(18) Uani d . 1 1 . .
    H H5A 0.9502 0.9833 0.3817 0.089 Uiso calc R 1 1 . .
    H H5B 0.7898 0.9714 0.3207 0.089 Uiso calc R 1 1 . .
    H H5C 0.9862 0.8512 0.2958 0.089 Uiso calc R 1 1 . .
    C C6 0.6543(8) 0.3540(8) 0.6091(5) 0.0400(13) Uani d . 1 1 . .
    C C7 0.6558(8) 0.6841(8) 0.9727(4) 0.0405(13) Uani d . 1 1 . .
    H H7 0.7798 0.6306 0.9555 0.049 Uiso calc R 1 1 . .
    C C8 0.6001(8) 0.7502(8) 1.0637(4) 0.0392(13) Uani d . 1 1 . .
    C C9 0.3029(8) 0.8382(8) 1.0262(4) 0.0425(14) Uani d . 1 1 . .
    H H9 0.1785 0.8906 1.0433 0.051 Uiso calc R 1 1 . .
    C C10 0.3579(7) 0.7703(8) 0.9364(4) 0.0365(12) Uani d . 1 1 . .
    C C11 0.2241(8) 0.7717(8) 0.8637(5) 0.0424(14) Uani d . 1 1 . .
    C C12 0.7340(10) 0.7352(10) 1.1345(5) 0.0532(17) Uani d . 1 1 . .
    H H12A 0.7154 0.8453 1.1688 0.080 Uiso calc R 1 1 . .
    H H12B 0.8603 0.7131 1.1015 0.080 Uiso calc R 1 1 . .
    H H12C 0.7127 0.6375 1.1789 0.080 Uiso calc R 1 1 . .
loop_
    _atom_site_aniso_label
    _atom_site_aniso_U_11
    _atom_site_aniso_U_22
    _atom_site_aniso_U_33
    _atom_site_aniso_U_12
    _atom_site_aniso_U_13
    _atom_site_aniso_U_23
    Cd1 0.0420(3) 0.0324(3) 0.0377(3) -0.00852(18) 0.00199(18) -0.00820(19)
    O1 0.069(3) 0.033(2) 0.041(2) -0.019(2) 0.003(2) -0.0051(19)
    O2 0.042(2) 0.058(3) 0.042(2) -0.005(2) -0.0048(18) -0.010(2)
    O3 0.102(4) 0.035(3) 0.041(3) -0.021(3) -0.001(3) -0.011(3)
    O4 0.037(3) 0.070(4) 0.066(3) -0.003(2) -0.001(2) -0.032(3)
    O5 0.092(4) 0.027(2) 0.050(3) -0.017(2) -0.003(2) -0.008(2)
    O6 0.031(2) 0.086(4) 0.066(3) -0.009(2) -0.002(2) -0.015(3)
    N1 0.048(3) 0.023(2) 0.036(3) -0.0080(19) -0.004(2) -0.005(2)
    N2 0.048(3) 0.035(3) 0.042(3) -0.003(2) -0.002(2) -0.007(2)
    N3 0.034(2) 0.033(3) 0.036(3) -0.0069(19) 0.0004(19) -0.005(2)
    N4 0.049(3) 0.036(3) 0.038(3) -0.008(2) -0.002(2) -0.004(2)
    C1 0.037(3) 0.023(3) 0.043(3) -0.003(2) -0.005(2) -0.008(2)
    C2 0.042(3) 0.030(3) 0.047(4) -0.004(2) -0.004(2) -0.011(3)
    C3 0.049(3) 0.036(3) 0.040(3) -0.007(3) -0.008(3) 0.000(3)
    C4 0.057(4) 0.023(3) 0.044(3) -0.005(2) 0.000(3) -0.007(2)
    C5 0.076(5) 0.053(4) 0.050(4) -0.017(4) -0.006(3) 0.002(3)
    C6 0.043(3) 0.030(3) 0.047(4) -0.006(2) -0.006(3) -0.006(3)
    C7 0.032(3) 0.044(4) 0.044(3) -0.007(2) -0.001(2) 0.002(3)
    C8 0.041(3) 0.036(3) 0.042(3) -0.014(2) -0.003(2) 0.003(3)
    C9 0.036(3) 0.041(3) 0.047(4) -0.005(2) 0.005(2) -0.012(3)
    C10 0.033(3) 0.032(3) 0.043(3) -0.010(2) 0.005(2) -0.003(2)
    C11 0.038(3) 0.035(3) 0.055(4) -0.009(2) -0.004(3) -0.008(3)
    C12 0.060(4) 0.055(4) 0.050(4) -0.017(3) -0.016(3) -0.004(3)
_geom_special_details
;
All s.u.'s (except the s.u. in the dihedral angle between two l.s. planes) are
estimated using the full covariance matrix. The cell s.u.'s are taken into
account individually in the estimation of s.u.'s in distances, angles and
torsion angles; correlations between s.u.'s in cell parameters are only used
when they are defined by crystal symmetry. An approximate (isotropic)
treatment of cell s.u.'s is used for estimating s.u.'s involving l.s. planes.
;
loop_
    _geom_bond_atom_site_label_1
    _geom_bond_atom_site_label_2
    _geom_bond_site_symmetry_2
    _geom_bond_distance
    _geom_bond_publ_flag
    Cd1 O1 . 2.245(4) y
    Cd1 O2 . 2.269(4) y
    Cd1 O4 . 2.278(5) y
    Cd1 O3 . 2.283(5) y
    Cd1 N3 . 2.361(5) y
    Cd1 N1 . 2.370(5) y
    O1 C6 . 1.244(7) ?
    O2 C11 . 1.253(8) ?
    O3 H3A . 0.75(6) ?
    O3 H3B . 0.73(9) ?
    O4 H4A . 0.83(8) ?
    O4 H4B . 0.93(11) ?
    O5 C6 . 1.238(7) ?
    O6 C11 . 1.240(7) ?
    N1 C1 . 1.339(7) ?
    N1 C4 . 1.342(7) ?
    N2 C3 . 1.329(8) ?
    N2 C2 . 1.346(8) ?
    N3 C7 . 1.335(7) ?
    N3 C10 . 1.347(7) ?
    N4 C9 . 1.347(8) ?
    N4 C8 . 1.349(8) ?
    C1 C2 . 1.374(8) ?
    C1 C6 . 1.532(8) ?
    C2 H2 . 0.9300 ?
    C3 C4 . 1.385(8) ?
    C3 C5 . 1.502(9) ?
    C4 H4 . 0.9300 ?
    C5 H5A . 0.9600 ?
    C5 H5B . 0.9600 ?
    C5 H5C . 0.9600 ?
    C7 C8 . 1.376(8) ?
    C7 H7 . 0.9300 ?
    C8 C12 . 1.486(8) ?
    C9 C10 . 1.366(8) ?
    C9 H9 . 0.9300 ?
    C10 C11 . 1.516(8) ?
    C12 H12A . 0.9600 ?
    C12 H12B . 0.9600 ?
    C12 H12C . 0.9600 ?
loop_
    _geom_angle_atom_site_label_1
    _geom_angle_atom_site_label_2
    _geom_angle_atom_site_label_3
    _geom_angle_site_symmetry_1
    _geom_angle_site_symmetry_3
    _geom_angle
    _geom_angle_publ_flag
    O1 Cd1 O2 . . 93.45(17) ?
    O1 Cd1 O4 . . 90.14(19) ?
    O2 Cd1 O4 . . 154.86(19) y
    O1 Cd1 O3 . . 161.4(2) y
    O2 Cd1 O3 . . 92.9(2) ?
    O4 Cd1 O3 . . 91.5(2) ?
    O1 Cd1 N3 . . 109.65(16) ?
    O2 Cd1 N3 . . 71.25(16) y
    O4 Cd1 N3 . . 84.11(18) ?
    O3 Cd1 N3 . . 89.0(2) y
    O1 Cd1 N1 . . 72.18(16) y
    O2 Cd1 N1 . . 110.48(16) ?
    O4 Cd1 N1 . . 94.30(19) ?
    O3 Cd1 N1 . . 89.2(2) ?
    N3 Cd1 N1 . . 177.55(14) y
    C6 O1 Cd1 . . 120.4(4) ?
    C11 O2 Cd1 . . 119.5(4) ?
    Cd1 O3 H3A . . 114(4) ?
    Cd1 O3 H3B . . 115(8) ?
    H3A O3 H3B . . 124(10) ?
    Cd1 O4 H4A . . 119(5) ?
    Cd1 O4 H4B . . 105(6) ?
    H4A O4 H4B . . 109(8) ?
    C1 N1 C4 . . 116.9(5) ?
    C1 N1 Cd1 . . 112.5(4) ?
    C4 N1 Cd1 . . 129.8(4) ?
    C3 N2 C2 . . 117.3(5) ?
    C7 N3 C10 . . 117.3(5) ?
    C7 N3 Cd1 . . 127.7(4) ?
    C10 N3 Cd1 . . 112.4(4) ?
    C9 N4 C8 . . 116.6(5) ?
    N1 C1 C2 . . 120.3(5) ?
    N1 C1 C6 . . 117.3(5) ?
    C2 C1 C6 . . 122.4(5) ?
    N2 C2 C1 . . 122.7(6) ?
    N2 C2 H2 . . 118.7 ?
    C1 C2 H2 . . 118.7 ?
    N2 C3 C4 . . 120.1(6) ?
    N2 C3 C5 . . 119.0(6) ?
    C4 C3 C5 . . 120.9(6) ?
    N1 C4 C3 . . 122.7(5) ?
    N1 C4 H4 . . 118.6 ?
    C3 C4 H4 . . 118.6 ?
    C3 C5 H5A . . 109.5 ?
    C3 C5 H5B . . 109.5 ?
    H5A C5 H5B . . 109.5 ?
    C3 C5 H5C . . 109.5 ?
    H5A C5 H5C . . 109.5 ?
    H5B C5 H5C . . 109.5 ?
    O5 C6 O1 . . 126.1(6) ?
    O5 C6 C1 . . 116.6(6) ?
    O1 C6 C1 . . 117.2(5) ?
    N3 C7 C8 . . 122.0(5) ?
    N3 C7 H7 . . 119.0 ?
    C8 C7 H7 . . 119.0 ?
    N4 C8 C7 . . 120.9(5) ?
    N4 C8 C12 . . 118.0(6) ?
    C7 C8 C12 . . 121.1(6) ?
    N4 C9 C10 . . 122.3(5) ?
    N4 C9 H9 . . 118.8 ?
    C10 C9 H9 . . 118.8 ?
    N3 C10 C9 . . 120.8(5) ?
    N3 C10 C11 . . 116.2(5) ?
    C9 C10 C11 . . 123.0(5) ?
    O6 C11 O2 . . 125.5(6) ?
    O6 C11 C10 . . 117.1(6) ?
    O2 C11 C10 . . 117.4(5) ?
    C8 C12 H12A . . 109.5 ?
    C8 C12 H12B . . 109.5 ?
    H12A C12 H12B . . 109.5 ?
    C8 C12 H12C . . 109.5 ?
    H12A C12 H12C . . 109.5 ?
    H12B C12 H12C . . 109.5 ?
loop_
    _geom_torsion_atom_site_label_1
    _geom_torsion_atom_site_label_2
    _geom_torsion_atom_site_label_3
    _geom_torsion_atom_site_label_4
    _geom_torsion_site_symmetry_1
    _geom_torsion_site_symmetry_2
    _geom_torsion_site_symmetry_3
    _geom_torsion_site_symmetry_4
    _geom_torsion
    _geom_torsion_publ_flag
    O2 Cd1 O1 C6 . . . . 110.9(5) ?
    O4 Cd1 O1 C6 . . . . -94.0(5) ?
    O3 Cd1 O1 C6 . . . . 1.2(9) ?
    N3 Cd1 O1 C6 . . . . -177.8(4) ?
    N1 Cd1 O1 C6 . . . . 0.5(4) ?
    O1 Cd1 O2 C11 . . . . 119.9(5) ?
    O4 Cd1 O2 C11 . . . . 22.2(7) ?
    O3 Cd1 O2 C11 . . . . -77.7(5) ?
    N3 Cd1 O2 C11 . . . . 10.3(5) ?
    N1 Cd1 O2 C11 . . . . -167.9(4) ?
    O1 Cd1 N1 C1 . . . . -4.4(3) ?
    O2 Cd1 N1 C1 . . . . -91.4(4) ?
    O4 Cd1 N1 C1 . . . . 84.3(4) ?
    O3 Cd1 N1 C1 . . . . 175.8(4) ?
    O1 Cd1 N1 C4 . . . . -173.7(5) ?
    O2 Cd1 N1 C4 . . . . 99.3(5) ?
    O4 Cd1 N1 C4 . . . . -84.9(5) ?
    O3 Cd1 N1 C4 . . . . 6.5(5) ?
    O1 Cd1 N3 C7 . . . . 96.2(5) ?
    O2 Cd1 N3 C7 . . . . -176.9(5) ?
    O4 Cd1 N3 C7 . . . . 8.2(5) ?
    O3 Cd1 N3 C7 . . . . -83.5(5) ?
    O1 Cd1 N3 C10 . . . . -102.6(4) ?
    O2 Cd1 N3 C10 . . . . -15.7(4) ?
    O4 Cd1 N3 C10 . . . . 169.4(4) ?
    O3 Cd1 N3 C10 . . . . 77.7(4) ?
    C4 N1 C1 C2 . . . . -0.5(8) ?
    Cd1 N1 C1 C2 . . . . -171.3(4) ?
    C4 N1 C1 C6 . . . . 178.3(5) ?
    Cd1 N1 C1 C6 . . . . 7.5(6) ?
    C3 N2 C2 C1 . . . . -2.7(8) ?
    N1 C1 C2 N2 . . . . 2.2(9) ?
    C6 C1 C2 N2 . . . . -176.5(5) ?
    C2 N2 C3 C4 . . . . 1.6(8) ?
    C2 N2 C3 C5 . . . . -179.7(5) ?
    C1 N1 C4 C3 . . . . -0.5(8) ?
    Cd1 N1 C4 C3 . . . . 168.3(4) ?
    N2 C3 C4 N1 . . . . 0.0(9) ?
    C5 C3 C4 N1 . . . . -178.7(6) ?
    Cd1 O1 C6 O5 . . . . -178.3(5) ?
    Cd1 O1 C6 C1 . . . . 3.2(7) ?
    N1 C1 C6 O5 . . . . 173.8(5) ?
    C2 C1 C6 O5 . . . . -7.4(8) ?
    N1 C1 C6 O1 . . . . -7.5(8) ?
    C2 C1 C6 O1 . . . . 171.2(5) ?
    C10 N3 C7 C8 . . . . -1.1(8) ?
    Cd1 N3 C7 C8 . . . . 159.3(4) ?
    C9 N4 C8 C7 . . . . 2.7(8) ?
    C9 N4 C8 C12 . . . . -177.8(5) ?
    N3 C7 C8 N4 . . . . -1.3(9) ?
    N3 C7 C8 C12 . . . . 179.2(5) ?
    C8 N4 C9 C10 . . . . -1.8(9) ?
    C7 N3 C10 C9 . . . . 1.9(8) ?
    Cd1 N3 C10 C9 . . . . -161.4(5) ?
    C7 N3 C10 C11 . . . . -177.0(5) ?
    Cd1 N3 C10 C11 . . . . 19.7(6) ?
    N4 C9 C10 N3 . . . . -0.5(9) ?
    N4 C9 C10 C11 . . . . 178.4(5) ?
    Cd1 O2 C11 O6 . . . . 176.5(5) ?
    Cd1 O2 C11 C10 . . . . -3.6(7) ?
    N3 C10 C11 O6 . . . . 168.1(5) ?
    C9 C10 C11 O6 . . . . -10.8(9) ?
    N3 C10 C11 O2 . . . . -11.8(8) ?
    C9 C10 C11 O2 . . . . 169.3(6) ?
loop_
    _geom_hbond_atom_site_label_D
    _geom_hbond_atom_site_label_H
    _geom_hbond_atom_site_label_A
    _geom_hbond_site_symmetry_A
    _geom_hbond_distance_DH
    _geom_hbond_distance_HA
    _geom_hbond_distance_DA
    _geom_hbond_angle_DHA
    _geom_hbond_publ_flag
    O3 H3A N4 2_677 0.75(6) 2.12(6) 2.875(9) 173(6) y
    O3 H3B O5 1_565 0.73(10) 2.08(10) 2.740(8) 150(10) y
    O4 H4A N2 2_766 0.84(8) 2.04(8) 2.852(8) 164(8) y
    O4 H4B O6 1_655 0.93(11) 1.99(10) 2.811(8) 146(8) y
    C4 H4 O5 1_565 0.93 2.29 3.211(7) 169 y
data_global
_journal_date_recd_electronic     2011-08-24
_journal_date_accepted     2011-08-26
_journal_name_full     'Acta Crystallographica, Section E'
_journal_year     2011
_journal_volume     67
_journal_issue     10
_journal_page_first     m1339
_journal_page_last     m1340
_journal_paper_category     QM
_journal_coeditor_code     BT5630
_publ_contact_author_name     'Iv\'an Brito'
_publ_contact_author_address
;
Departamento de Qu\'imica
Facultad de Ciencias B\'asicas
Universidad de Antofagasta
Casilla 170
Antofagasta - Chile
;
_publ_contact_author_email     'ivanbritob@yahoo.com'
_publ_contact_author_fax     '56-55-637457'
_publ_contact_author_phone     '56-55-637814'
_publ_section_title
;\
Diaquabis(5-methylpyrazine-2-carboxylato-\k^2^<i>N</i>^1^,<i>O</i>^2^)\
cadmium
;
loop_
    _publ_author_name
    _publ_author_footnote
    _publ_author_address
    'Albanez, Joselyn' .
;
Departamento de Qu\'imica
Facultad de Ciencias B\'asicas
Universidad de Antofagasta
Casilla 170
Antofagasta
Chile
;
    'Brito, Iv\'an' .
;
Departamento de Qu\'imica
Facultad de Ciencias B\'asicas
Universidad de Antofagasta
Casilla 170
Antofagasta
Chile
;
    'C\'ardenas, Alejandro' .
;
Departamento de F\'isica
Facultad de Ciencias B\'asicas
Universidad de Antofagasta
Casilla 170
Antofagasta
Chile
;
    'L\'opez-Rodr\'iguez, Mat\'ias' .
;
Instituto de Bio-Org\'anica `Antonio Gonz\'alez', Universidad de La Laguna,
Astrof\'isico Francisco S\'anchez N\%2, La Laguna, Tenerife, Spain
;
