# Supplementary material for: Diaqua­bis­(5-methyl­pyrazine-2-carboxyl­ato-κ2 N 1,O 2)cadmium
Source: Acta Crystallogr Sect E Struct Rep Online. 2011 Sep 14;67(Pt 10):m1339–40. doi: 10.1107/S1600536811035045 (PMC3201227; doi:10.1107/S1600536811035045)
Supplement: Supplementary file 2 [file e-67-m1339-Isup2.hkl]

#
# h,k,l, Fc-squared, Fo-squared, sigma(Fo-squared) and status flag
#
data_I
_shelx_title ' Joselynm_17 block yellow'
_shelx_refln_list_code          4
_shelx_F_calc_maximum      161.88
_exptl_crystal_F_000       420.00
_reflns_d_resolution_high  0.7175
 
loop_
 _symmetry_equiv_pos_as_xyz
 'x, y, z'
 '-x, -y, -z'
 
_cell_length_a     7.2900
_cell_length_b     7.5320
_cell_length_c    14.0900
_cell_angle_alpha  87.310
_cell_angle_beta   81.360
_cell_angle_gamma  80.780
 
_shelx_F_squared_multiplier     1.000
 
loop_
 _refln_index_h
 _refln_index_k
 _refln_index_l
 _refln_F_squared_calc
 _refln_F_squared_meas
 _refln_F_squared_sigma
 _refln_observed_status
   2   0   0     1553.22     2081.52     82.41 o
   3   0   0     5065.17     5754.01    428.97 o
   4   0   0     3941.75     4331.38    606.52 o
   5   0   0      960.27     1011.22    198.44 o
   6   0   0      269.98      215.11     62.77 o
   7   0   0       44.13       29.29     17.30 o
   8   0   0       77.72      105.90     36.76 o
   9   0   0      137.40      189.53     54.46 o
  -8   1   0       10.27       54.36     27.31 o
  -7   1   0      319.67      385.10     65.66 o
  -6   1   0      335.73      308.06     48.38 o
  -5   1   0      498.49      410.80     30.11 o
  -4   1   0       47.09       49.79      7.16 o
  -3   1   0     1428.52     1353.18     61.98 o
  -2   1   0      628.79      539.64     26.62 o
  -1   1   0     5411.23     5186.53    238.73 o
   1   1   0      582.06      838.59    122.00 o
   2   1   0     1816.46     2428.69     70.49 o
   3   1   0     3136.89     4268.61    207.50 o
   4   1   0     2431.82     3492.01    187.20 o
   5   1   0        2.97        3.74      2.65 o
   6   1   0       93.63       98.63     11.61 o
   7   1   0      575.47      692.09     87.60 o
   8   1   0      212.99      272.01     58.68 o
   9   1   0       12.70      -11.26     16.48 o
  -8   2   0      131.95      135.37     42.99 o
  -7   2   0      151.75      162.09     44.72 o
  -6   2   0       34.30       19.32      9.92 o
  -5   2   0      132.71      111.26     10.63 o
  -4   2   0      613.64      581.57     43.72 o
  -3   2   0     5986.42     5675.77    181.55 o
  -2   2   0     2784.58     2792.23     99.64 o
  -1   2   0        0.52       -2.10      2.80 o
   0   2   0    13249.25    15338.08    608.97 o
   1   2   0    15194.31    17763.30    527.13 o
   2   2   0     1801.07     2342.83     51.58 o
   3   2   0      347.99      429.32     16.30 o
   4   2   0      346.19      459.97     18.02 o
   5   2   0      705.35      943.81     35.66 o
   6   2   0      536.87      670.44     48.29 o
   7   2   0       70.92       67.23     11.52 o
   8   2   0        5.57      -16.69     16.69 o
   9   2   0       38.94       53.62     27.15 o
  -7   3   0        1.46      -20.25     20.25 o
  -6   3   0      108.33      134.40     39.69 o
  -5   3   0      507.88      469.56     34.83 o
  -4   3   0      724.89      687.54     43.67 o
  -3   3   0      517.25      477.16     34.53 o
  -2   3   0     1422.98     1586.60     71.12 o
  -1   3   0     3931.98     4113.99    203.07 o
   0   3   0     4504.20     4380.40    237.03 o
   1   3   0     4916.18     5572.14    177.14 o
   2   3   0      190.75      213.91     14.81 o
   3   3   0     1384.22     1595.63     65.09 o
   4   3   0     5797.08     6528.61    220.89 o
   5   3   0      981.61     1138.23     39.83 o
   6   3   0        0.67        3.07      4.42 o
   7   3   0      114.01       93.30     14.12 o
   8   3   0      363.84      398.50     67.17 o
   9   3   0       82.70       60.17     29.06 o
  -7   4   0       79.33       73.52     35.33 o
  -6   4   0      337.59      290.38     59.80 o
  -5   4   0       70.98       42.94     15.16 o
  -4   4   0       66.63       47.28     10.76 o
  -3   4   0     1429.42     1367.90     70.95 o
  -2   4   0     6642.01     6814.33    330.07 o
  -1   4   0     3080.26     3170.88    173.63 o
   0   4   0        0.31      120.99     25.32 o
   1   4   0     3585.76     4278.34    212.18 o
   2   4   0     3180.00     3115.38     92.73 o
   3   4   0     2934.05     2864.09    169.39 o
   4   4   0      819.61      788.48     35.66 o
   5   4   0       39.14       17.54      8.31 o
   6   4   0      506.56      466.88     37.44 o
   7   4   0      254.93      244.06     30.11 o
   8   4   0       65.23       38.37     25.91 o
   9   4   0        1.24       58.18     26.66 o
  -6   5   0       26.77       35.77     24.07 o
  -5   5   0       24.52        0.78     17.00 o
  -4   5   0      173.89      202.17     45.72 o
  -3   5   0      382.98      464.29     64.64 o
  -2   5   0      353.80      344.88     50.80 o
  -1   5   0      101.78      103.19     14.17 o
   0   5   0      286.50      319.68     42.80 o
   1   5   0     1959.13     2013.40     91.27 o
   2   5   0      934.58      918.43     42.35 o
   3   5   0        4.30        3.97      4.85 o
   4   5   0       77.62       74.15     11.00 o
   5   5   0      298.14      244.17     26.82 o
   6   5   0      414.24      392.26     49.35 o
   7   5   0      163.28      136.89     22.81 o
   8   5   0       29.21       21.28     14.13 o
  -6   6   0       87.06       55.41     30.66 o
  -5   6   0      192.25      230.43     33.75 o
  -4   6   0      163.85      188.30     29.56 o
  -3   6   0       30.58       35.56     14.58 o
  -2   6   0      566.07      603.94     49.93 o
  -1   6   0     1776.56     1846.46     92.90 o
   0   6   0     1220.82     1174.63     98.95 o
   1   6   0      591.52      571.02     64.52 o
   2   6   0      380.42      467.98     36.81 o
   3   6   0     2149.70     1728.06    122.14 o
   4   6   0      480.42      352.84     51.47 o
   5   6   0      109.02      112.27     29.04 o
   6   6   0        7.26        6.62     10.83 o
   7   6   0       42.46       47.76     22.21 o
   8   6   0       29.45       27.86     17.80 o
  -5   7   0       33.38        7.87     24.70 o
  -4   7   0        4.68       12.76     15.72 o
  -3   7   0      101.29      113.05     23.20 o
  -2   7   0      639.18      672.50     56.86 o
  -1   7   0      296.23      319.14     36.75 o
   0   7   0       63.76       79.48     20.52 o
   1   7   0      293.26      263.35     44.64 o
   2   7   0     2278.17     2096.19     97.72 o
   3   7   0      732.40      580.53     75.36 o
   4   7   0       37.18      114.85     31.97 o
   5   7   0       66.15       58.14     22.70 o
   6   7   0      256.38      219.76     45.99 o
   7   7   0      276.83      298.83     55.61 o
   8   7   0       34.33       74.94     26.51 o
  -4   8   0       81.20      100.82     22.65 o
  -3   8   0      127.91      165.15     30.16 o
  -2   8   0       23.52       37.28     16.45 o
  -1   8   0       84.74      114.06     25.42 o
   0   8   0      289.91      303.07     36.53 o
   1   8   0      425.90      406.24     39.94 o
   2   8   0      343.60      294.14     52.09 o
   3   8   0        0.02       30.50     17.87 o
   4   8   0      131.19      136.41     39.17 o
   5   8   0      128.07      105.68     34.75 o
   6   8   0       45.38       66.48     25.16 o
   7   8   0       15.86       10.08     24.06 o
  -3   9   0        1.37      -17.18     17.18 o
  -2   9   0       33.46       41.85     20.98 o
  -1   9   0      298.84      339.35     60.46 o
   0   9   0      221.87      203.40     47.99 o
   1   9   0        4.05       14.46     27.76 o
   2   9   0       48.04       98.32     32.57 o
   3   9   0      174.19      166.69     42.88 o
   4   9   0      251.43      265.45     52.71 o
  -4  -9   1       26.13       46.25     24.72 o
  -3  -9   1       33.34       19.31     19.97 o
  -2  -9   1      318.02      346.45     62.04 o
  -1  -9   1      228.68      211.25     47.79 o
   0  -9   1      118.85      124.90     37.87 o
   1  -9   1        2.96      -10.44     10.44 o
   2  -9   1      101.49       77.86     27.97 o
   3  -9   1      118.55      155.47     41.65 o
  -7  -8   1      112.13      155.42     42.53 o
  -6  -8   1       47.82       45.29     26.47 o
  -5  -8   1       39.76       31.39     18.76 o
  -4  -8   1      153.10      172.93     41.02 o
  -3  -8   1      203.45      185.83     43.47 o
  -2  -8   1      272.40      295.38     54.79 o
  -1  -8   1       47.21       45.03     16.68 o
   0  -8   1      123.90      104.99     20.38 o
   1  -8   1      418.28      410.34     43.68 o
   2  -8   1      276.63      273.13     36.01 o
   3  -8   1       66.48       82.14     21.56 o
   4  -8   1        0.03       18.20     11.09 o
  -8  -7   1      124.34       58.59     24.94 o
  -7  -7   1       12.65       33.04     20.06 o
  -6  -7   1       54.43       37.26     20.06 o
  -5  -7   1      538.41      525.40     70.64 o
  -4  -7   1      592.72      573.51     71.71 o
  -3  -7   1      530.43      533.51     66.96 o
  -2  -7   1       24.00       46.32     12.72 o
  -1  -7   1     1018.57      988.14     59.84 o
   0  -7   1     2085.88     2018.43     97.75 o
   1  -7   1      518.15      542.59     47.54 o
   2  -7   1        4.05       23.12     15.65 o
   3  -7   1       91.75      111.55     24.24 o
   4  -7   1      203.78      217.97     32.68 o
   5  -7   1       32.96       -0.55     14.23 o
  -8  -6   1        0.05      -17.33     17.33 o
  -7  -6   1      145.42      114.32     34.57 o
  -6  -6   1      342.76      284.25     50.81 o
  -5  -6   1      234.47      193.59     39.45 o
  -4  -6   1       11.76        1.94      2.89 o
  -3  -6   1       14.56       19.83      8.93 o
  -2  -6   1      712.91      716.45     43.71 o
  -1  -6   1     3628.13     3410.56    194.49 o
   0  -6   1      388.33      447.21     37.61 o
   1  -6   1      256.33      217.60     32.17 o
   2  -6   1      988.53     1046.35     67.70 o
   3  -6   1      699.85      720.81     57.71 o
   4  -6   1      251.55      257.31     34.66 o
   5  -6   1        5.15        9.16      9.79 o
   6  -6   1       41.78       22.69     20.59 o
  -8  -5   1      378.83      331.08     54.16 o
  -7  -5   1      148.23      121.84     22.16 o
  -6  -5   1       70.32       56.52     13.33 o
  -5  -5   1      349.34      304.52     42.06 o
  -4  -5   1     1231.29     1092.91    174.82 o
  -3  -5   1      571.57      500.93     52.23 o
  -2  -5   1      468.59      445.43     26.17 o
  -1  -5   1       32.27       87.12     19.67 o
   0  -5   1      599.65      604.54     33.84 o
   1  -5   1     1253.44     1298.81     56.12 o
   2  -5   1     1031.86     1097.47     63.88 o
   3  -5   1      192.42      191.59     30.45 o
   4  -5   1       49.20       32.55     11.50 o
   5  -5   1      141.70      142.46     32.70 o
   6  -5   1       95.97      124.29     40.62 o
  -8  -4   1      171.91      178.73     44.20 o
  -7  -4   1        1.47       20.29      9.25 o
  -6  -4   1      242.62      253.53     18.90 o
  -5  -4   1      807.96      805.94     36.71 o
  -4  -4   1     1975.40     1905.86     88.45 o
  -3  -4   1      389.46      368.15     32.00 o
  -2  -4   1      747.28      792.66     33.68 o
  -1  -4   1     9523.77     9971.16    425.59 o
   0  -4   1     4682.69     4823.11    231.67 o
   1  -4   1     1006.45     1128.29     58.64 o
   2  -4   1       27.69       42.67     25.06 o
   3  -4   1     1147.03     1226.59     67.42 o
   4  -4   1     1429.09     1370.15     73.69 o
   5  -4   1      661.66      587.81     45.05 o
   6  -4   1        3.26        4.27      5.75 o
   7  -4   1        6.12       -6.96     13.92 o
  -9  -3   1       27.03      -21.07     21.07 o
  -8  -3   1       67.60       78.00     29.22 o
  -7  -3   1      459.29      516.32     55.15 o
  -6  -3   1      624.13      769.28     29.59 o
  -5  -3   1      624.04      680.60     29.02 o
  -4  -3   1       49.94       49.80      6.25 o
  -3  -3   1     2393.24     2677.61    141.88 o
  -2  -3   1     5794.83     5723.21    223.73 o
  -1  -3   1     4686.55     4487.06    206.40 o
   0  -3   1     1053.92     1110.35     72.23 o
   1  -3   1      960.30     1274.75     57.26 o
   2  -3   1     2968.47     2864.75    107.67 o
   3  -3   1     4749.98     4518.36    336.66 o
   4  -3   1      533.83      503.63     36.98 o
   5  -3   1       23.55       16.15     12.69 o
   6  -3   1      258.50      246.18     53.28 o
   7  -3   1      159.89      145.63     45.42 o
   8  -3   1       39.81       43.54     27.48 o
  -9  -2   1       49.64       28.08     21.85 o
  -8  -2   1      227.17      269.98     57.74 o
  -7  -2   1      263.94      317.41     25.39 o
  -6  -2   1       67.82       62.69     10.31 o
  -5  -2   1        6.72        6.37      2.42 o
  -4  -2   1     2395.06     3537.12     75.98 o
  -3  -2   1     2597.12     3729.91     95.23 o
  -2  -2   1       85.13       79.65      5.90 o
  -1  -2   1     5300.61     5894.97    249.86 o
   0  -2   1    13914.45    14547.48    409.59 o
   1  -2   1      520.73      541.76     28.61 o
   2  -2   1     1498.91     1538.44     64.02 o
   3  -2   1       11.45       18.31     17.21 o
   4  -2   1       66.55       58.41     10.36 o
   5  -2   1      950.86      826.62     34.23 o
   6  -2   1      597.60      540.80     37.34 o
   7  -2   1       66.07       67.47     33.70 o
   8  -2   1        1.05       -7.83     14.36 o
  -9  -1   1      149.67      160.07     47.45 o
  -8  -1   1       72.10       88.46     33.31 o
  -7  -1   1       42.47       61.20     26.74 o
  -6  -1   1      631.48      808.08     81.44 o
  -5  -1   1     1013.55     1292.78     76.80 o
  -4  -1   1      834.99     1031.05     47.36 o
  -3  -1   1       17.21       14.94      2.39 o
  -2  -1   1     1595.41     2264.13     63.32 o
  -1  -1   1     2819.63     3081.90    230.60 o
   1  -1   1     2071.43     1828.32    106.49 o
   2  -1   1     1983.37     1786.68    100.47 o
   3  -1   1     5808.13     5690.82    251.08 o
   4  -1   1      859.00      761.58     31.73 o
   5  -1   1      356.54      304.54     28.43 o
   6  -1   1       17.27        5.83     15.16 o
   7  -1   1      207.45      239.94     52.22 o
   8  -1   1       17.28       30.64     20.10 o
  -9   0   1        0.51      -20.05     20.05 o
  -8   0   1       15.78       57.37     27.03 o
  -7   0   1      618.90      833.83     95.19 o
  -6   0   1      474.49      440.54     92.31 o
  -5   0   1      384.31      377.64     36.14 o
  -4   0   1      122.36      142.37     15.79 o
  -3   0   1     7973.72    11052.09    268.69 o
  -2   0   1     7139.46    10328.48    239.43 o
  -1   0   1      847.49     1329.79     67.69 o
   2   0   1    26204.70    27445.44   2044.28 o
   3   0   1     6562.23     5789.56    812.69 o
   4   0   1      398.15      391.52    103.56 o
   5   0   1      328.58      231.39     37.55 o
   6   0   1      932.15      563.90    292.19 o
   7   0   1      410.56      484.41     74.92 o
   8   0   1       66.53      103.66     39.25 o
   9   0   1        2.81       27.89     16.52 o
  -8   1   1      245.85      330.76     62.77 o
  -7   1   1      329.55      423.39     67.73 o
  -6   1   1        8.70        0.82      7.68 o
  -5   1   1      526.80      527.44     36.58 o
  -4   1   1      598.28      577.27     41.43 o
  -3   1   1     3074.62     3469.60    246.47 o
  -2   1   1      810.29      788.21     27.78 o
  -1   1   1       82.78       73.09      9.76 o
   1   1   1     8132.71     9922.71   1845.00 o
   2   1   1      758.04      961.55     24.65 o
   3   1   1        0.78        6.28      2.14 o
   4   1   1     1297.60     1567.17    142.01 o
   5   1   1      352.38      411.10     31.44 o
   6   1   1      789.37      803.80    119.11 o
   7   1   1        2.58      -20.11     20.11 o
   8   1   1       14.47       -9.92     16.97 o
   9   1   1       28.94        5.87     14.79 o
  -8   2   1       49.67       45.42     26.22 o
  -7   2   1       44.79       15.19     15.86 o
  -6   2   1      541.11      386.01     96.02 o
  -5   2   1      392.22      432.41     23.95 o
  -4   2   1      289.08      245.09     16.93 o
  -3   2   1      475.30      500.75     24.49 o
  -2   2   1     2346.54     2294.67     68.47 o
  -1   2   1     2555.14     2548.41    123.79 o
   0   2   1      609.67      636.23     43.85 o
   1   2   1        0.41       -0.22      4.68 o
   2   2   1      574.01      751.43     46.74 o
   3   2   1     3554.06     4512.17    160.62 o
   4   2   1     3160.90     3893.90     90.57 o
   5   2   1      287.18      328.82     26.76 o
   6   2   1       16.09       19.65      6.31 o
   7   2   1      111.80      119.88     18.04 o
   8   2   1       87.45      103.51     35.79 o
   9   2   1       41.17       87.19     34.68 o
  -7   3   1      222.44      242.55     57.46 o
  -6   3   1      779.53      644.47     88.47 o
  -5   3   1       26.89       18.06      4.79 o
  -4   3   1       79.42       64.92     11.88 o
  -3   3   1     1542.94     1497.57     70.64 o
  -2   3   1     4204.77     4127.21    116.94 o
  -1   3   1     1667.18     1833.21    104.14 o
   0   3   1      511.72      577.98     48.12 o
   1   3   1     6022.39     6353.94    279.53 o
   2   3   1     2766.07     2772.22     81.14 o
   3   3   1     3026.42     3353.22     74.94 o
   4   3   1      137.67      177.54     13.63 o
   5   3   1      289.01      251.48     41.74 o
   6   3   1     1350.45     1394.92     52.67 o
   7   3   1      351.17      351.96     34.52 o
   8   3   1        0.75        1.72     10.65 o
   9   3   1        2.75       26.75     20.34 o
  -7   4   1       15.05       43.42     27.58 o
  -6   4   1        0.05        5.43     16.17 o
  -5   4   1      291.39      304.57     58.72 o
  -4   4   1      573.16      564.27     43.61 o
  -3   4   1      533.18      453.18     37.84 o
  -2   4   1      262.62      278.05     28.88 o
  -1   4   1     1169.81     1181.42     87.35 o
   0   4   1     3623.61     4227.22    211.36 o
   1   4   1     5939.35     6092.79    293.19 o
   2   4   1      513.23      514.08     24.81 o
   3   4   1      331.73      415.52     23.42 o
   4   4   1     1221.60     1201.36     58.22 o
   5   4   1     1220.97     1196.28     50.05 o
   6   4   1      302.48      301.11     20.68 o
   7   4   1      196.83      206.22     27.84 o
   8   4   1       16.20       44.61     22.42 o
   9   4   1       56.47       73.81     33.34 o
  -6   5   1      343.14      314.97     66.39 o
  -5   5   1      399.05      454.05     75.75 o
  -4   5   1       19.79       28.96     17.32 o
  -3   5   1       24.84       20.32     17.72 o
  -2   5   1      553.18      577.39     69.68 o
  -1   5   1      490.26      492.04     38.55 o
   0   5   1      422.34      438.34     29.21 o
   1   5   1        0.61        6.12      5.62 o
   2   5   1       76.70       72.31      9.27 o
   3   5   1      803.31      782.30     40.82 o
   4   5   1     1127.84     1078.79     86.73 o
   5   5   1       29.11       22.72      8.40 o
   6   5   1       13.90        3.38      3.97 o
   7   5   1       48.81       50.91     14.28 o
   8   5   1       65.86       90.98     29.81 o
  -6   6   1       66.49       47.74     26.38 o
  -5   6   1       15.23       -3.53     12.98 o
  -4   6   1      149.62      154.99     44.57 o
  -3   6   1      391.12      442.46     69.67 o
  -2   6   1      813.41      843.42     92.94 o
  -1   6   1      269.61      298.55     33.15 o
   0   6   1      176.01      152.34     32.25 o
   1   6   1     1805.28     1732.21    125.46 o
   2   6   1     3008.50     2576.00    283.45 o
   3   6   1      963.76      803.40     51.46 o
   4   6   1       78.57      108.37     51.53 o
   5   6   1      682.97      693.55     74.11 o
   6   6   1      136.57      112.04     29.46 o
   7   6   1      271.87      274.05     48.75 o
  -5   7   1      282.95      283.95     40.82 o
  -4   7   1      198.20      188.96     34.27 o
  -3   7   1       35.20       32.19     18.37 o
  -2   7   1        0.03       21.35     15.76 o
  -1   7   1      230.31      262.96     33.56 o
   0   7   1      589.30      595.55     72.27 o
   1   7   1      488.58      411.82     59.55 o
   2   7   1      471.79      375.40     54.94 o
   3   7   1       67.89       48.97     19.97 o
   4   7   1     1252.49     1222.79    107.70 o
   5   7   1      659.52      625.88     75.39 o
   6   7   1       42.17       19.36     13.75 o
   7   7   1        1.01      -18.42     18.42 o
  -4   8   1        0.39       41.21     17.47 o
  -3   8   1       64.47       41.06     34.00 o
  -2   8   1      211.10      201.88     33.60 o
  -1   8   1      473.31      535.48     53.30 o
   0   8   1      139.05      136.28     25.86 o
   1   8   1       22.16       15.98     14.03 o
   2   8   1      528.82      475.78     68.40 o
   3   8   1      465.76      386.23     59.61 o
   4   8   1      265.86      242.78     48.02 o
   5   8   1       62.27       39.33     20.68 o
   6   8   1        5.35       -5.84     12.83 o
   7   8   1       80.48       67.21     27.53 o
  -3   9   1       74.01       53.69     29.24 o
  -2   9   1       46.78       54.61     24.96 o
  -1   9   1       14.56       30.16     14.49 o
   0   9   1       19.11       14.92     15.58 o
   1   9   1      273.70      287.35     55.40 o
   2   9   1      300.52      316.83     59.08 o
   3   9   1       43.11       44.45     26.29 o
   4   9   1       11.21        2.13     10.09 o
  -3  -9   2      195.40      231.54     50.80 o
  -2  -9   2       42.61       41.10     24.55 o
  -1  -9   2        8.36        2.57     16.72 o
   0  -9   2      153.60      220.16     47.79 o
   1  -9   2      194.17      186.51     45.56 o
   2  -9   2      143.50      197.65     47.10 o
   3  -9   2       27.10       22.94     15.94 o
  -6  -8   2      170.99      172.99     47.00 o
  -5  -8   2      283.96      258.16     52.29 o
  -4  -8   2       67.12       67.01     27.30 o
  -3  -8   2       33.17       27.04     17.40 o
  -2  -8   2      326.35      336.57     57.48 o
  -1  -8   2      319.51      309.15     53.92 o
   0  -8   2      153.87      167.38     25.14 o
   1  -8   2       14.95       20.20     11.33 o
   2  -8   2       49.73       56.92     17.49 o
   3  -8   2       95.57       92.22     22.35 o
   4  -8   2      153.08      129.74     25.83 o
  -8  -7   2       41.31       52.91     26.59 o
  -7  -7   2      159.03      138.57     41.14 o
  -6  -7   2      309.17      322.01     58.79 o
  -5  -7   2      119.33      152.49     38.03 o
  -4  -7   2       27.60       42.16     21.57 o
  -3  -7   2      437.30      419.61     60.01 o
  -2  -7   2      696.52      555.78     39.80 o
  -1  -7   2      967.56      923.12     54.38 o
   0  -7   2      323.47      442.14     39.97 o
   1  -7   2      604.59      604.42     48.52 o
   2  -7   2     1409.39     1356.60     80.87 o
   3  -7   2      362.06      351.13     39.67 o
   4  -7   2       69.14       93.94     21.16 o
   5  -7   2       16.81        1.05     12.15 o
  -8  -6   2      259.20      250.65     52.14 o
  -7  -6   2       68.76       60.22     26.45 o
  -6  -6   2        2.64       10.64     10.51 o
  -5  -6   2      338.37      350.88     55.05 o
  -4  -6   2      793.63      454.48    189.88 o
  -3  -6   2      127.61       64.67     32.52 o
  -2  -6   2      293.21      245.90     20.81 o
  -1  -6   2      132.42      112.06     15.93 o
   0  -6   2       63.79       71.31     18.27 o
   1  -6   2      931.60      870.77     55.78 o
   2  -6   2      225.02      262.76     30.92 o
   3  -6   2        4.62        6.28      7.90 o
   4  -6   2      163.00      155.64     25.41 o
   5  -6   2      350.30      363.11     39.81 o
   6  -6   2       89.07       68.37     32.83 o
  -8  -5   2       16.16       18.76     10.76 o
  -7  -5   2      106.80       98.66     30.06 o
  -6  -5   2      442.21      366.15     39.76 o
  -5  -5   2      491.83      470.66     60.56 o
  -4  -5   2      260.69      217.86     45.80 o
  -3  -5   2      222.12      144.86     42.91 o
  -2  -5   2      766.31      619.95     52.56 o
  -1  -5   2     1871.18     1787.41     72.21 o
   0  -5   2     1057.15     1058.13     54.64 o
   1  -5   2        9.86       18.79     10.53 o
   2  -5   2      587.68      624.82     45.40 o
   3  -5   2      768.74      773.68    103.59 o
   4  -5   2      430.04      460.58     45.47 o
   5  -5   2      205.75      207.19     28.63 o
   6  -5   2       10.78       26.64     20.46 o
   7  -5   2       19.18       79.32     36.53 o
  -8  -4   2      180.07      193.20     29.13 o
  -7  -4   2      459.31      496.63     44.69 o
  -6  -4   2      387.32      428.92     25.14 o
  -5  -4   2       25.81       26.67      5.62 o
  -4  -4   2      824.27      895.94     45.14 o
  -3  -4   2      836.95      798.40     88.63 o
  -2  -4   2      869.19      527.92    129.27 o
  -1  -4   2        1.08        7.19      5.33 o
   0  -4   2       53.54       70.61     14.90 o
   1  -4   2      454.39      457.58     32.65 o
   2  -4   2     2234.80     2155.25    101.35 o
   3  -4   2     1283.51     1263.79     54.05 o
   4  -4   2      163.08      154.76     17.39 o
   5  -4   2      222.01      209.66     20.38 o
   6  -4   2      522.80      442.64     73.18 o
   7  -4   2      125.91      133.08     44.38 o
  -9  -3   2      127.92      175.64     44.68 o
  -8  -3   2      197.42      233.22     31.61 o
  -7  -3   2      237.64      268.21     39.59 o
  -6  -3   2       14.15       23.25      4.97 o
  -5  -3   2      434.25      577.24     27.02 o
  -4  -3   2     1772.63     2181.22     66.25 o
  -3  -3   2     2581.04     3073.56    155.05 o
  -2  -3   2     2167.90     2024.04    397.54 o
  -1  -3   2     3219.07     3050.02    150.04 o
   0  -3   2     8774.04     8392.29    244.27 o
   1  -3   2     3023.22     2861.13    123.01 o
   2  -3   2      780.92      765.17     43.23 o
   3  -3   2      327.11      277.85     18.40 o
   4  -3   2      286.65      298.79     21.71 o
   5  -3   2     1322.15     1317.24     68.77 o
   6  -3   2      310.30      228.79     23.66 o
   7  -3   2        1.41       -6.24     13.34 o
   8  -3   2        5.67        2.77     14.77 o
  -9  -2   2       85.13      115.20     39.91 o
  -8  -2   2        0.07      -19.33     19.33 o
  -7  -2   2      230.65      270.43     36.71 o
  -6  -2   2      717.83     1007.06     72.13 o
  -5  -2   2      405.48      561.39     26.57 o
  -4  -2   2      430.11      570.97     27.98 o
  -3  -2   2      457.71      652.52     21.96 o
  -2  -2   2      112.95      110.77     17.03 o
  -1  -2   2      639.85      653.51     46.26 o
   0  -2   2        7.26        8.21      2.95 o
   1  -2   2      201.76      215.05     13.58 o
   2  -2   2      511.24      497.40     25.02 o
   3  -2   2     2420.24     2153.71     86.90 o
   4  -2   2      845.83      786.14     38.70 o
   5  -2   2       98.53       84.80      9.06 o
   6  -2   2        0.45        1.61      1.94 o
   7  -2   2      188.36      168.67     43.49 o
   8  -2   2       98.54      110.19     44.30 o
  -9  -1   2       27.28       24.78     20.47 o
  -8  -1   2      157.02      225.53     51.30 o
  -7  -1   2     1006.80     1523.71    129.84 o
  -6  -1   2      467.22      597.40     49.26 o
  -5  -1   2       33.01       43.31      8.14 o
  -4  -1   2      979.64     1225.37     62.16 o
  -3  -1   2     5316.31     8091.51    267.91 o
  -2  -1   2     2287.44     3120.98    108.20 o
  -1  -1   2     1733.63     1877.58     92.01 o
   0  -1   2     4669.63     4645.60    108.45 o
   1  -1   2      999.85      927.23     29.91 o
   2  -1   2     9333.98     7726.24    265.54 o
   3  -1   2     2998.38     2114.49    413.54 o
   4  -1   2      421.37      372.60     16.69 o
   5  -1   2      524.11      336.30     53.39 o
   6  -1   2      540.55      701.16     86.60 o
   7  -1   2      138.42       84.04     34.36 o
   8  -1   2       27.58      -22.13     22.13 o
  -9   0   2      113.81      141.70     44.54 o
  -8   0   2      237.87      338.78     62.13 o
  -7   0   2       85.79      125.63     35.38 o
  -6   0   2       62.40       58.70     12.56 o
  -5   0   2     1049.73     1285.42    178.91 o
  -4   0   2      868.10      978.12     58.76 o
  -3   0   2      635.83      787.46     41.37 o
  -2   0   2      301.06      367.54     14.56 o
  -1   0   2        5.30        8.93      4.05 o
   1   0   2     6584.80     6171.78    257.57 o
   2   0   2    10592.42    10683.58    439.97 o
   3   0   2     1309.39     1243.91     48.20 o
   4   0   2     7002.70     5719.56    629.11 o
   5   0   2     1140.48     1285.02    204.80 o
   6   0   2     1004.65      942.42     97.00 o
   7   0   2        0.98      -23.03     23.03 o
   8   0   2      114.32      126.86     49.39 o
   9   0   2      138.98      108.43     47.46 o
  -8   1   2        2.46      -16.91     16.91 o
  -7   1   2      396.88      437.71     69.28 o
  -6   1   2     1739.96     1656.27    324.02 o
  -5   1   2      808.65      823.07    108.75 o
  -4   1   2       45.14       45.16      4.82 o
  -3   1   2     1565.03     1794.68     87.66 o
  -2   1   2     1903.02     2096.70     95.87 o
  -1   1   2     3826.07     3935.10    169.17 o
   0   1   2      193.46      193.66     18.01 o
   1   1   2       96.70       94.12     20.74 o
   2   1   2      207.97      196.71     20.57 o
   3   1   2     5513.22     5960.22    298.05 o
   4   1   2     1181.80     1282.36     56.62 o
   5   1   2       57.00       68.95      9.89 o
   6   1   2       63.23       86.47     29.62 o
   7   1   2      106.43       60.44     26.10 o
   8   1   2      149.56      165.97     47.36 o
   9   1   2       45.97       36.53     28.67 o
  -8   2   2       81.92       92.53     35.73 o
  -7   2   2      284.12      364.72     68.58 o
  -6   2   2      406.74      391.59     87.35 o
  -5   2   2       90.16       70.28      9.16 o
  -4   2   2      349.87      330.74     27.75 o
  -3   2   2      971.14      939.75     37.29 o
  -2   2   2      532.70      554.06     29.27 o
  -1   2   2      388.21      369.46     32.59 o
   0   2   2      102.73      117.14     16.67 o
   1   2   2     8240.58     8571.17    355.59 o
   2   2   2      762.48      786.35     26.89 o
   3   2   2     1414.78     1519.40     38.65 o
   4   2   2       81.74       83.08      7.32 o
   5   2   2      432.91      477.66     24.48 o
   6   2   2     1491.21     1450.31    120.11 o
   7   2   2     1010.87      874.66    145.68 o
   8   2   2        0.34        1.04     15.61 o
   9   2   2       36.97       19.14     19.53 o
  -7   3   2        0.76      -15.74     16.78 o
  -6   3   2      458.39      439.86     75.48 o
  -5   3   2      656.63      635.13     34.60 o
  -4   3   2     1594.37     1466.52     71.60 o
  -3   3   2      399.60      403.94     25.35 o
  -2   3   2       36.65       30.66      7.08 o
  -1   3   2      929.70     1039.53     50.19 o
   0   3   2    10092.70    11087.57    464.42 o
   1   3   2     5818.37     6174.94    275.24 o
   2   3   2        0.18       -1.93      3.89 o
   3   3   2     2090.89     2205.54     54.11 o
   4   3   2     3241.15     3284.97    118.82 o
   5   3   2     1126.86     1019.40     51.39 o
   6   3   2      252.95      291.09     20.53 o
   7   3   2       10.26       22.55      8.46 o
   8   3   2      208.99      190.86     49.24 o
   9   3   2      104.04      103.69     39.26 o
  -7   4   2      190.82      195.16     53.81 o
  -6   4   2      421.40      378.23     71.11 o
  -5   4   2      251.42      258.99     29.16 o
  -4   4   2        4.51       12.23      5.89 o
  -3   4   2      408.51      408.46     28.44 o
  -2   4   2     1329.58     1360.85     66.64 o
  -1   4   2     1089.99     1179.09     85.18 o
   0   4   2     1502.35     1755.34    110.29 o
   1   4   2     1153.15     1161.26     84.07 o
   2   4   2     1825.87     1872.66     57.53 o
   3   4   2     2564.17     2602.00     81.36 o
   4   4   2     1881.76     1881.26     58.06 o
   5   4   2       80.98       92.01      9.82 o
   6   4   2      221.31      217.37     19.58 o
   7   4   2     1132.22     1092.82    109.37 o
   8   4   2      359.89      327.84     59.04 o
   9   4   2       39.79       57.95     27.37 o
  -6   5   2        3.46       18.66     19.26 o
  -5   5   2       81.19       67.10     27.72 o
  -4   5   2      393.09      371.50     65.99 o
  -3   5   2      686.85      738.86     88.58 o
  -2   5   2      252.50      261.89     31.16 o
  -1   5   2        1.48       10.20      9.30 o
   0   5   2      326.81      357.60     32.62 o
   1   5   2     1521.21     1612.04     79.11 o
   2   5   2      880.59      860.10     37.93 o
   3   5   2        4.85       -1.59      5.62 o
   4   5   2       45.46       39.38      8.79 o
   5   5   2      665.62      632.32     64.09 o
   6   5   2      232.42      212.08     21.11 o
   7   5   2      135.00       90.08     17.79 o
   8   5   2       40.29       10.48     12.88 o
  -5   6   2      318.51      310.86     68.53 o
  -4   6   2      177.60      231.56     55.65 o
  -3   6   2       75.89       52.43     23.69 o
  -2   6   2      226.97      269.70     51.25 o
  -1   6   2      667.27      761.25     79.96 o
   0   6   2     1187.86     1409.17    115.13 o
   1   6   2      529.46      561.96     64.73 o
   2   6   2       78.10       86.64     18.46 o
   3   6   2      351.39      355.22     35.90 o
   4   6   2     2611.95     2378.63    153.92 o
   5   6   2     1873.48     1577.13    273.47 o
   6   6   2        0.27       11.73     11.45 o
   7   6   2      377.50      333.65     52.96 o
  -5   7   2       63.99      101.11     23.37 o
  -4   7   2       13.12       22.61     23.20 o
  -3   7   2      382.03      417.62     73.77 o
  -2   7   2      506.22      600.20     83.72 o
  -1   7   2      195.38      215.86     31.01 o
   0   7   2       18.55        6.87     21.76 o
   1   7   2      211.20      219.95     42.66 o
   2   7   2      661.44      541.55     71.77 o
   3   7   2      332.93      294.14     34.15 o
   4   7   2      485.70      409.67     58.57 o
   5   7   2        0.06       11.96     16.80 o
   6   7   2      287.86      238.26     46.33 o
   7   7   2      288.01      263.64     49.77 o
  -4   8   2      189.58      238.87     40.93 o
  -3   8   2      248.49      256.91     39.90 o
  -2   8   2       18.33       41.92     18.05 o
  -1   8   2       76.42       77.42     22.02 o
   0   8   2      257.87      239.12     48.09 o
   1   8   2      367.31      359.76     60.25 o
   2   8   2      153.10      154.07     38.52 o
   3   8   2        2.72        2.45     11.00 o
   4   8   2      173.75      219.62     47.32 o
   5   8   2      503.16      436.44     64.96 o
   6   8   2      290.60      288.20     53.85 o
   7   8   2       10.90       27.01     18.33 o
  -3   9   2        0.07       -3.84     13.45 o
  -2   9   2       24.45       60.09     29.02 o
  -1   9   2       82.45       80.86     22.41 o
   0   9   2       62.75       69.56     20.34 o
   1   9   2      108.82      104.17     34.77 o
   2   9   2        0.53        7.08     19.60 o
   3   9   2      221.28      282.64     54.34 o
   4   9   2      183.79      181.09     45.23 o
   5   9   2      100.79       83.75     32.22 o
  -2  -9   3      149.93      187.00     45.51 o
  -1  -9   3      161.17      190.01     45.15 o
   0  -9   3       45.32       28.05     21.37 o
   1  -9   3        6.64        6.67     11.77 o
   2  -9   3       53.94      103.41     35.19 o
   3  -9   3       68.79       60.65     25.51 o
  -6  -8   3       73.28       61.39     27.63 o
  -5  -8   3       21.86      -15.39     15.39 o
  -4  -8   3      133.18       88.33     32.11 o
  -3  -8   3      209.76      208.21     46.74 o
  -2  -8   3       34.90       48.71     21.23 o
  -1  -8   3        3.31       18.39     18.52 o
   0  -8   3        0.57       16.12     13.59 o
   1  -8   3      140.34      131.42     22.16 o
   2  -8   3      273.84      323.85     78.71 o
   3  -8   3       53.29       58.70     18.03 o
   4  -8   3       10.47        0.74     11.38 o
   5  -8   3       32.21       71.80     33.56 o
  -7  -7   3       45.63       54.30     26.19 o
  -6  -7   3        5.57       24.15     17.72 o
  -5  -7   3      220.45      237.51     50.17 o
  -4  -7   3      538.18      512.23     71.61 o
  -3  -7   3      434.05      441.09     63.02 o
  -2  -7   3        0.32       15.26     13.39 o
  -1  -7   3      350.64      295.30     32.42 o
   0  -7   3      219.36      207.58     24.93 o
   1  -7   3      698.06      654.43     58.83 o
   2  -7   3      288.67      276.34     33.46 o
   3  -7   3       87.60       68.28     17.66 o
   4  -7   3      375.48      392.84     42.77 o
   5  -7   3      216.47      267.85     59.32 o
  -8  -6   3        1.38      -14.45     15.63 o
  -7  -6   3       89.76       73.94     29.24 o
  -6  -6   3      447.96      480.61     69.64 o
  -5  -6   3      182.69      195.31     42.78 o
  -4  -6   3        0.27       10.82     12.11 o
  -3  -6   3       25.37       17.41     11.74 o
  -2  -6   3      273.07      279.61     44.94 o
  -1  -6   3       92.13       78.44     11.63 o
   0  -6   3       66.61       89.17     14.96 o
   1  -6   3      117.67      114.86     18.49 o
   2  -6   3      209.82      208.56     35.15 o
   3  -6   3      512.33      468.26     48.96 o
   4  -6   3      129.42      110.97     21.14 o
   5  -6   3       23.48       25.71     12.31 o
   6  -6   3       24.49       78.96     36.08 o
  -8  -5   3      170.55      138.31     41.83 o
  -7  -5   3      355.54      379.16     60.35 o
  -6  -5   3      183.79      157.86     35.39 o
  -5  -5   3       73.23       57.57     13.76 o
  -4  -5   3      814.15      774.49     78.55 o
  -3  -5   3     1069.91     1036.05     86.81 o
  -2  -5   3      742.72      696.66     68.09 o
  -1  -5   3      356.92      285.76     20.54 o
   0  -5   3      254.93      206.39     35.05 o
   1  -5   3      688.79      655.97     42.92 o
   2  -5   3      883.79      804.94     51.35 o
   3  -5   3      125.97      124.02     19.92 o
   4  -5   3        3.83       16.76      8.96 o
   5  -5   3      238.93      240.18     28.79 o
   6  -5   3      219.01      242.01     57.27 o
   7  -5   3       98.48       88.18     42.07 o
  -8  -4   3      120.34       99.80     28.43 o
  -7  -4   3       45.23       51.91     14.43 o
  -6  -4   3      136.95      174.24     23.77 o
  -5  -4   3      680.22      905.02     42.40 o
  -4  -4   3      889.62      999.11     42.37 o
  -3  -4   3      672.86      737.09     38.71 o
  -2  -4   3      489.81      522.85     39.23 o
  -1  -4   3      249.21      227.31     32.18 o
   0  -4   3     3872.07      967.99   1456.39 o
   1  -4   3     1571.62     1470.20    117.81 o
   2  -4   3       24.53       25.68      6.46 o
   3  -4   3      545.94      564.35     32.91 o
   4  -4   3      458.39      438.46     33.95 o
   5  -4   3      676.82      690.36     37.87 o
   6  -4   3      184.09      159.62     45.98 o
   7  -4   3       21.31       31.90     16.84 o
  -8  -3   3       57.04       43.82     16.65 o
  -7  -3   3      561.98      835.92    143.22 o
  -6  -3   3      581.64      823.86     39.17 o
  -5  -3   3     1289.75     1811.86     56.33 o
  -4  -3   3       20.67       15.30      5.07 o
  -3  -3   3      601.71      723.39     42.37 o
  -2  -3   3     1092.99     1026.81     73.19 o
  -1  -3   3     4835.58     4408.08    205.96 o
   0  -3   3     1702.76     1616.86    113.38 o
   1  -3   3        5.38        7.74      3.66 o
   2  -3   3     3114.91     3004.56    113.17 o
   3  -3   3     2487.32     2172.82     99.06 o
   4  -3   3      647.72      569.02     49.31 o
   5  -3   3       42.58       24.80      9.66 o
   6  -3   3       58.56       47.32      9.10 o
   7  -3   3      316.68      260.32     62.42 o
   8  -3   3      160.43      138.26     51.17 o
  -9  -2   3       57.06       23.22     20.75 o
  -8  -2   3      438.17      610.27     81.86 o
  -7  -2   3      446.14      613.64     52.64 o
  -6  -2   3       54.09       67.83     10.98 o
  -5  -2   3      104.22      124.84     10.84 o
  -4  -2   3     1631.76     2286.42    108.29 o
  -3  -2   3      788.40      970.31     62.45 o
  -2  -2   3      287.70      263.35     41.73 o
  -1  -2   3      531.20      563.91     45.53 o
   0  -2   3     3012.41     2666.14     69.18 o
   1  -2   3      114.90      103.84      8.18 o
   2  -2   3      849.48      773.25     32.54 o
   3  -2   3       23.36       15.35      4.01 o
   4  -2   3       33.65       23.76      8.18 o
   5  -2   3      636.01      610.60     25.44 o
   6  -2   3      917.77      921.31     50.61 o
   7  -2   3       67.94       35.26     27.53 o
   8  -2   3        1.78        5.95     13.62 o
  -9  -1   3      120.37      250.89     59.37 o
  -8  -1   3       89.45      145.79     41.47 o
  -7  -1   3      129.39      168.95     39.74 o
  -6  -1   3      311.15      406.13     28.05 o
  -5  -1   3     1706.06     2019.71     80.17 o
  -4  -1   3     2276.77     3055.73     75.80 o
  -3  -1   3      385.20      436.73     23.80 o
  -2  -1   3      141.75      160.56     20.27 o
  -1  -1   3     7322.19     8334.93    345.62 o
   0  -1   3     8710.98     8315.55    194.09 o
   1  -1   3     2679.08     2546.78     72.95 o
   2  -1   3       18.30       22.34      3.62 o
   3  -1   3     1424.58     1331.91     93.69 o
   4  -1   3     4919.27     4170.32    223.65 o
   5  -1   3     1405.49     1294.84    110.79 o
   6  -1   3       47.47       28.92     19.78 o
   7  -1   3       60.23       62.80     29.27 o
   8  -1   3      177.99      203.30     56.88 o
  -9   0   3        5.40       30.05     22.15 o
  -8   0   3       33.60       68.22     28.51 o
  -7   0   3      613.39      794.53     91.90 o
  -6   0   3     1149.11     1339.85    158.26 o
  -5   0   3      656.55      777.29    106.30 o
  -4   0   3      104.64      121.78     16.84 o
  -3   0   3     3722.52     5083.28    114.01 o
  -2   0   3     1825.90     2209.15     63.17 o
  -1   0   3     7221.22     8052.25    233.79 o
   0   0   3      217.23      224.46     20.71 o
   1   0   3     1192.58     1086.08     41.72 o
   2   0   3       29.54       50.96     14.29 o
   3   0   3     7485.69     7129.95    353.07 o
   4   0   3     4061.02     3711.53    164.63 o
   5   0   3        4.63        2.11      1.76 o
   6   0   3     2307.71     2334.96    169.53 o
   7   0   3      798.57      743.77     98.23 o
   8   0   3      157.76      127.66     43.76 o
   9   0   3        0.06       13.68     24.60 o
  -8   1   3      126.90      145.65     45.96 o
  -7   1   3       72.14       71.40     31.86 o
  -6   1   3       19.78       24.29      9.46 o
  -5   1   3      118.44      126.66     21.11 o
  -4   1   3     3700.35     3674.12    161.11 o
  -3   1   3     3911.56     4581.01    231.91 o
  -2   1   3      297.74      309.63     16.21 o
  -1   1   3      285.42      251.99     23.57 o
   0   1   3    10039.07     9899.21    405.36 o
   1   1   3     4603.73     4498.25    194.84 o
   2   1   3       25.90       34.42      5.39 o
   3   1   3      282.84      328.95     13.69 o
   4   1   3      502.18      493.35     20.54 o
   5   1   3      865.19      847.38     58.86 o
   6   1   3     1187.69     1178.67    112.03 o
   7   1   3      385.66      406.02     69.12 o
   8   1   3        8.17       18.17     19.46 o
   9   1   3       73.55       65.17     34.61 o
  -8   2   3       14.16       12.68     16.01 o
  -7   2   3       30.64       15.76     16.38 o
  -6   2   3      632.59      568.56     56.58 o
  -5   2   3      611.39      593.27     64.70 o
  -4   2   3     1197.92     1207.35     49.60 o
  -3   2   3       84.18       68.87      8.99 o
  -2   2   3      800.22      779.85     37.95 o
  -1   2   3      456.90      403.48     25.37 o
   0   2   3     1176.84     1162.04     69.93 o
   1   2   3      222.62      206.93     23.96 o
   2   2   3      362.36      365.75     20.14 o
   3   2   3     4315.10     4536.95     93.50 o
   4   2   3     3629.63     3670.38     86.03 o
   5   2   3      804.18      728.92     29.05 o
   6   2   3      117.97      105.42     10.68 o
   7   2   3      551.91      430.25     30.53 o
   8   2   3      346.96      340.02     65.53 o
   9   2   3      114.67      107.49     42.98 o
  -7   3   3      171.31      124.22     41.52 o
  -6   3   3      362.55      372.31     67.75 o
  -5   3   3      121.67      108.53     13.70 o
  -4   3   3       70.27       68.93     10.27 o
  -3   3   3     2246.52     2303.80     78.03 o
  -2   3   3     6014.98     6078.93    193.76 o
  -1   3   3     1126.32     1138.53     53.70 o
   0   3   3      364.47      422.45     40.57 o
   1   3   3     2976.20     3011.11    151.85 o
   2   3   3     5937.58     6172.09    161.73 o
   3   3   3     3451.22     3506.22     79.14 o
   4   3   3      495.31      476.46     22.84 o
   5   3   3      274.68      234.19     14.34 o
   6   3   3      723.55      775.27     33.32 o
   7   3   3     1325.14     1287.76     69.32 o
   8   3   3      237.99      260.15     56.12 o
   9   3   3        0.23      -13.23     13.87 o
  -7   4   3      194.07      182.45     55.39 o
  -6   4   3       72.25       77.98     32.90 o
  -5   4   3      544.13      499.09     41.35 o
  -4   4   3      490.27      505.97     33.49 o
  -3   4   3     1084.21     1128.39     52.48 o
  -2   4   3        0.24       -1.67      4.02 o
  -1   4   3      178.25      179.54     20.66 o
   0   4   3      295.77      251.35     35.07 o
   1   4   3     1405.27     1420.14     96.93 o
   2   4   3     1516.27     1689.68     62.86 o
   3   4   3       13.68       12.64      4.35 o
   4   4   3     1857.94     1852.34     70.98 o
   5   4   3     1658.05     1516.91     66.64 o
   6   4   3      218.14      202.47     16.29 o
   7   4   3        0.80        2.67     10.25 o
   8   4   3       58.28       55.18     25.77 o
   9   4   3      103.61      114.28     41.23 o
  -6   5   3      313.90      348.03     72.75 o
  -5   5   3      500.86      475.08     81.25 o
  -4   5   3       95.30       81.32     29.95 o
  -3   5   3        0.18        2.03      7.37 o
  -2   5   3     1141.64     1223.96     99.79 o
  -1   5   3     1039.94     1108.41     90.52 o
   0   5   3      580.88      705.29     69.57 o
   1   5   3       39.68       34.42      9.75 o
   2   5   3      366.81      361.29     26.84 o
   3   5   3      502.24      559.86     33.95 o
   4   5   3     1257.48     1286.71     55.01 o
   5   5   3      257.49      249.12     20.04 o
   6   5   3        2.41       -5.49      5.49 o
   7   5   3      583.85      516.40     45.15 o
   8   5   3      246.78      216.17     47.56 o
   9   5   3       22.88       15.25     15.59 o
  -5   6   3        0.05       32.48     27.77 o
  -4   6   3       84.45      104.04     37.51 o
  -3   6   3      377.10      425.44     73.25 o
  -2   6   3      524.73      571.53     52.59 o
  -1   6   3      105.49      125.09     31.58 o
   0   6   3        1.70       -0.10     10.59 o
   1   6   3      153.61      167.80     35.79 o
   2   6   3     1378.94     1440.27    102.15 o
   3   6   3      600.62      596.59     45.86 o
   4   6   3        3.18        1.49      6.34 o
   5   6   3      224.56      199.42     34.54 o
   6   6   3      834.34      764.16     80.22 o
   7   6   3      428.32      449.87     60.20 o
  -4   7   3      331.26      386.53     76.09 o
  -3   7   3      449.96      476.47     79.82 o
  -2   7   3       29.64       99.75     35.42 o
  -1   7   3      568.79      641.94     79.66 o
   0   7   3      691.28      768.83     87.45 o
   1   7   3      826.33      939.17     83.16 o
   2   7   3      111.00      104.99     16.28 o
   3   7   3       83.54       67.64     13.39 o
   4   7   3      269.56      236.43     32.30 o
   5   7   3      520.83      512.06     66.74 o
   6   7   3      315.22      309.37     51.88 o
   7   7   3        0.11       10.12     12.20 o
  -4   8   3       42.20       70.56     50.25 o
  -3   8   3        1.53       -9.61     11.01 o
  -2   8   3      208.36      257.65     40.32 o
  -1   8   3      223.55      205.90     33.17 o
   0   8   3       45.71       52.58     24.19 o
   1   8   3       38.64       23.27     17.25 o
   2   8   3       61.96       78.73     25.91 o
   3   8   3      286.41      281.49     52.06 o
   4   8   3      180.05      180.60     41.63 o
   5   8   3       17.92       12.69     12.28 o
   6   8   3       32.87       46.30     21.58 o
   7   8   3       87.40       33.41     19.38 o
  -3   9   3      103.95       62.03     33.76 o
  -2   9   3      209.65      246.17     57.02 o
  -1   9   3       56.11       72.06     21.59 o
   0   9   3       27.71       41.67     17.65 o
   1   9   3      163.16      243.50     54.35 o
   2   9   3      205.65      260.38     54.18 o
   3   9   3      186.29      225.07     49.30 o
   4   9   3        0.34       14.75     15.27 o
   5   9   3      172.07      199.49     45.96 o
  -2  -9   4        4.89       -8.21     12.27 o
  -1  -9   4        2.66        3.61     16.21 o
   0  -9   4       33.81       40.14     23.99 o
   1  -9   4       76.21       97.87     30.52 o
   2  -9   4       46.33       44.96     22.67 o
   3  -9   4        0.66       21.12     16.17 o
  -5  -8   4      317.10      241.52     56.30 o
  -4  -8   4      366.39      313.53     59.55 o
  -3  -8   4      207.67      162.92     41.32 o
  -2  -8   4       22.02       35.17     18.76 o
  -1  -8   4      550.35      553.12     75.50 o
   0  -8   4      362.42      394.21     61.64 o
   1  -8   4       48.53       74.85     27.80 o
   2  -8   4        0.65       -4.21      9.85 o
   3  -8   4       46.46       33.08     20.72 o
   4  -8   4      148.72      127.96     38.46 o
  -7  -7   4       88.21      120.61     39.51 o
  -6  -7   4      282.82      253.56     55.28 o
  -5  -7   4      139.96      121.85     36.35 o
  -4  -7   4        0.81        1.96     13.46 o
  -3  -7   4      135.91       78.14     27.27 o
  -2  -7   4      501.14      468.16     63.99 o
  -1  -7   4      419.22      391.99     57.88 o
   0  -7   4       65.91       61.94     13.04 o
   1  -7   4       24.86       26.40     11.03 o
   2  -7   4       75.94       84.79     18.14 o
   3  -7   4      466.61      474.85     45.07 o
   4  -7   4      204.48      228.69     49.26 o
   5  -7   4        9.95       56.75     31.69 o
  -8  -6   4      129.00      116.70     37.49 o
  -7  -6   4      164.21      201.94     48.60 o
  -6  -6   4       69.54       45.20     21.58 o
  -5  -6   4       58.07       65.01     24.69 o
  -4  -6   4     1042.36     1113.89    105.83 o
  -3  -6   4     1372.56     1300.20    109.26 o
  -2  -6   4      679.69      599.38     68.41 o
  -1  -6   4      237.91      203.12     37.73 o
   0  -6   4     1160.37     1051.11     99.72 o
   1  -6   4      182.94      179.59     22.45 o
   2  -6   4       48.69       49.69     13.00 o
   3  -6   4       82.98       66.80     24.42 o
   4  -6   4       40.33       48.51     14.38 o
   5  -6   4      247.92      202.54     48.53 o
   6  -6   4       74.16       93.36     41.54 o
  -8  -5   4        0.31      -20.10     20.10 o
  -7  -5   4       29.02       34.62     19.65 o
  -6  -5   4      218.73      169.45     38.57 o
  -5  -5   4      916.91      870.20     89.56 o
  -4  -5   4      314.43      369.86     54.32 o
  -3  -5   4        3.52        1.16      6.88 o
  -2  -5   4      378.74      313.68     44.30 o
  -1  -5   4     1419.22     1376.83    102.54 o
   0  -5   4     1000.95      916.87     71.97 o
   1  -5   4       39.63       33.90      9.06 o
   2  -5   4      130.78      123.27     18.83 o
   3  -5   4      529.40      496.19     40.75 o
   4  -5   4      452.42      472.44     40.32 o
   5  -5   4      171.15      184.49     61.76 o
   6  -5   4        2.58       -0.09      9.13 o
   7  -5   4       48.78       87.26     34.36 o
  -8  -4   4      116.90      137.42     37.00 o
  -7  -4   4      427.36      564.17    133.24 o
  -6  -4   4      614.42      807.58     98.34 o
  -5  -4   4      724.29      868.49     45.69 o
  -4  -4   4      111.06      109.64     12.07 o
  -3  -4   4     1800.09     1951.83     88.46 o
  -2  -4   4     4692.69     4532.62    226.29 o
  -1  -4   4     1793.47     1703.08    108.24 o
   0  -4   4       68.53       86.62      9.94 o
   1  -4   4      202.11      191.24     26.97 o
   2  -4   4     2843.58     2714.61    200.09 o
   3  -4   4     1038.93     1067.07     42.87 o
   4  -4   4      129.18      134.02     15.40 o
   5  -4   4      252.00      269.44     22.21 o
   6  -4   4      243.69      243.31     54.84 o
   7  -4   4      127.68      111.78     43.01 o
  -8  -3   4      138.19      173.85     28.28 o
  -7  -3   4      126.65      153.72     24.32 o
  -6  -3   4        0.48        3.64     10.11 o
  -5  -3   4      541.00      776.82     38.08 o
  -4  -3   4     1787.18     2199.71    137.79 o
  -3  -3   4     2593.31     2341.98    120.70 o
  -2  -3   4       48.35       23.46     11.68 o
  -1  -3   4      275.74      254.44     33.13 o
   0  -3   4     1366.75     1095.63     36.86 o
   1  -3   4     2985.84     2867.17    100.82 o
   2  -3   4     1250.09     1255.67     48.21 o
   3  -3   4        6.68        1.75      3.65 o
   4  -3   4      543.19      489.10     34.47 o
   5  -3   4      912.67      901.10     47.27 o
   6  -3   4      503.83      514.18     79.90 o
   7  -3   4       24.23       41.86     25.16 o
   8  -3   4       16.68       10.94     17.09 o
  -9  -2   4       37.47       41.46     24.67 o
  -8  -2   4       69.89       96.23     30.05 o
  -7  -2   4      307.80      439.18     42.83 o
  -6  -2   4      933.85     1284.90     48.27 o
  -5  -2   4     1569.14     2029.66     60.03 o
  -4  -2   4      921.26     1281.80     74.68 o
  -3  -2   4      782.06      831.74     73.06 o
  -2  -2   4     3300.86     3120.99    394.48 o
  -1  -2   4     3445.27     2918.00    228.87 o
   0  -2   4      281.12      238.21     13.22 o
   1  -2   4       97.24       87.89      7.67 o
   2  -2   4     1247.04     1250.37     37.85 o
   3  -2   4     1966.10     1772.88     59.72 o
   4  -2   4      559.38      519.01     26.05 o
   5  -2   4        4.96       21.05     15.10 o
   6  -2   4      223.96      191.93     21.63 o
   7  -2   4      131.02      166.95     46.69 o
   8  -2   4       63.53      -20.94     20.94 o
  -9  -1   4        0.22      -22.96     22.96 o
  -8  -1   4       10.67       43.11     22.83 o
  -7  -1   4      349.68      512.57     69.14 o
  -6  -1   4      521.90      677.45     39.25 o
  -5  -1   4       40.55       40.06      6.07 o
  -4  -1   4      487.56      590.36     25.33 o
  -3  -1   4     4526.97     6340.42    209.64 o
  -2  -1   4     2960.21     3662.80    180.42 o
  -1  -1   4     2912.21     2771.86    138.43 o
   0  -1   4      553.22      566.88     43.58 o
   1  -1   4     2101.83     1970.34     52.35 o
   2  -1   4     4438.92     3978.64    181.02 o
   3  -1   4     2536.91     2434.27    129.82 o
   4  -1   4      221.45      212.93     40.03 o
   5  -1   4      121.31       94.70     27.70 o
   6  -1   4     3011.51     2630.16    218.54 o
   7  -1   4      572.42      542.28     82.88 o
   8  -1   4        3.87      -19.60     20.76 o
  -8   0   4      176.55      215.72     50.37 o
  -7   0   4       26.68        4.52     10.70 o
  -6   0   4       84.75      110.74     19.03 o
  -5   0   4      614.24      724.96     74.11 o
  -4   0   4     4134.62     5332.15    142.36 o
  -3   0   4     2771.96     3941.13     94.82 o
  -2   0   4      529.71      569.62     26.06 o
  -1   0   4     2256.07     2229.55     78.48 o
   0   0   4     3811.97     3489.21    111.65 o
   1   0   4     7647.60     7244.84    150.74 o
   2   0   4      305.24      293.34     15.00 o
   3   0   4     2091.85     1963.02     75.37 o
   4   0   4      239.05      209.95     18.95 o
   5   0   4      655.34      559.50     33.04 o
   6   0   4      371.13      337.83     37.83 o
   7   0   4        0.83       -2.67     15.29 o
   8   0   4       89.64       84.50     35.58 o
   9   0   4       88.79       33.85     27.82 o
  -8   1   4        5.82      -24.08     24.08 o
  -7   1   4       44.45       36.09     21.46 o
  -6   1   4      765.87      725.04    121.52 o
  -5   1   4      560.00      509.18     30.29 o
  -4   1   4      753.45      823.03     36.73 o
  -3   1   4      651.83      689.97     26.30 o
  -2   1   4     5557.39     5363.78    137.08 o
  -1   1   4     2729.62     2578.42     87.72 o
   0   1   4     1785.61     1765.42     91.06 o
   1   1   4      243.00      216.88     23.60 o
   2   1   4     1102.93     1082.12     38.83 o
   3   1   4     4379.97     4195.61    168.48 o
   4   1   4      798.45      643.80     63.82 o
   5   1   4      219.61      219.35     21.80 o
   6   1   4      370.65      289.81     21.25 o
   7   1   4      782.65      837.89    101.58 o
   8   1   4      151.84      167.31     46.98 o
   9   1   4       49.13        2.74     14.66 o
  -8   2   4      102.26       30.53     23.12 o
  -7   2   4      220.99      251.91     57.85 o
  -6   2   4       40.72       39.79     23.71 o
  -5   2   4        3.56        4.04      2.79 o
  -4   2   4      456.86      467.63     23.12 o
  -3   2   4     2498.70     2459.53     75.74 o
  -2   2   4     2039.02     1952.05    150.77 o
  -1   2   4      306.93      275.79     20.86 o
   0   2   4       73.81       76.13     15.03 o
   1   2   4     2090.00     2101.26    110.84 o
   2   2   4     1335.88     1279.31     54.35 o
   3   2   4      206.50      175.59     15.38 o
   4   2   4      316.44      296.83     15.46 o
   5   2   4      467.95      428.69     19.29 o
   6   2   4      201.32      214.25     18.04 o
   7   2   4      284.18      232.44     17.27 o
   8   2   4        2.00       35.16     24.13 o
   9   2   4        9.89       16.40     19.73 o
  -7   3   4       83.11       61.14     35.15 o
  -6   3   4      144.44      126.23     44.72 o
  -5   3   4      870.77      840.58     50.47 o
  -4   3   4     1417.12     1374.20     74.54 o
  -3   3   4     1067.70     1134.69     80.99 o
  -2   3   4        7.98        8.40      7.09 o
  -1   3   4     1286.29     1207.59     80.80 o
   0   3   4     8252.41     9028.16    389.15 o
   1   3   4     2745.21     2930.43    152.79 o
   2   3   4     2094.05     2249.21     83.49 o
   3   3   4      464.94      429.67     29.71 o
   4   3   4     5105.52     5171.41    120.22 o
   5   3   4     1615.87     1568.54     45.75 o
   6   3   4      152.95      150.88     12.58 o
   7   3   4      160.23      151.92     20.20 o
   8   3   4      119.24      107.68     39.12 o
   9   3   4      150.47      206.49     50.80 o
  -6   4   4      427.84      386.69     74.81 o
  -5   4   4      858.11      908.29    111.12 o
  -4   4   4        2.72        5.67      7.78 o
  -3   4   4      422.94      490.27     33.27 o
  -2   4   4     1486.14     1522.00     76.23 o
  -1   4   4     1751.92     1986.34     86.94 o
   0   4   4      525.58      503.51     53.11 o
   1   4   4        9.74        5.11      6.82 o
   2   4   4      377.86      292.05     26.91 o
   3   4   4      426.94      452.31     34.40 o
   4   4   4      511.91      549.53     30.59 o
   5   4   4        0.33       -4.20      4.20 o
   6   4   4       19.10        7.58      5.48 o
   7   4   4      308.14      287.98     67.50 o
   8   4   4      145.53      164.31     42.85 o
   9   4   4       10.44       17.33     18.96 o
  -6   5   4      168.99      220.21     58.85 o
  -5   5   4       14.17       -5.46     19.11 o
  -4   5   4      479.38      536.33     50.86 o
  -3   5   4     1375.55     1526.32     89.80 o
  -2   5   4      803.88      889.73     82.33 o
  -1   5   4       52.21       62.57     20.74 o
   0   5   4      803.62      982.96     85.64 o
   1   5   4     2196.21     2521.36    155.79 o
   2   5   4     1107.48     1121.83    139.38 o
   3   5   4      225.47      223.64     22.01 o
   4   5   4      245.68      246.55     22.99 o
   5   5   4      611.05      555.74     43.54 o
   6   5   4      303.44      268.89     25.05 o
   7   5   4      153.15       98.77     41.58 o
   8   5   4        0.49      -12.96     17.29 o
   9   5   4      100.08       53.37     26.90 o
  -5   6   4      340.96      405.50     79.29 o
  -4   6   4      296.65      359.89     72.38 o
  -3   6   4       99.40      134.89     26.65 o
  -2   6   4        8.45       38.81     26.53 o
  -1   6   4      399.04      445.83     60.92 o
   0   6   4     1149.43     1191.59    103.95 o
   1   6   4     1028.58     1208.32    104.29 o
   2   6   4       12.10        1.64      6.88 o
   3   6   4       35.63       23.61      8.85 o
   4   6   4      681.78      647.69     50.68 o
   5   6   4      329.35      344.75     35.85 o
   6   6   4      142.05      112.44     21.21 o
   7   6   4        0.79      -12.28     12.28 o
  -4   7   4        7.58       46.45     39.35 o
  -3   7   4      257.94      342.76     68.40 o
  -2   7   4     1358.11     1610.49    102.64 o
  -1   7   4     1454.99     1794.23    149.50 o
   0   7   4       74.36      101.61     34.70 o
   1   7   4      589.20      645.42     80.34 o
   2   7   4      968.28     1018.81    102.37 o
   3   7   4      785.69      832.76     64.20 o
   4   7   4      100.79       87.34     19.97 o
   5   7   4       24.86       19.71     10.64 o
   6   7   4       38.40       34.04     18.25 o
   7   7   4      129.10      114.95     31.95 o
  -3   8   4       87.07      162.28     52.79 o
  -2   8   4      304.60      344.56     68.36 o
  -1   8   4       48.37       22.54     19.55 o
   0   8   4      167.22      198.72     33.00 o
   1   8   4      503.11      522.99     53.07 o
   2   8   4      251.91      329.93     41.76 o
   3   8   4       54.29       23.48      8.42 o
   4   8   4        3.64       -3.39     19.68 o
   5   8   4      213.38      218.92     45.79 o
   6   8   4      181.75      177.33     40.53 o
   7   8   4       35.61       21.74     16.29 o
  -2   9   4      137.70      136.20     44.08 o
  -1   9   4      379.13      359.28     70.61 o
   0   9   4      266.64      220.21     49.77 o
   1   9   4       54.68       83.10     31.40 o
   2   9   4       34.46       57.32     27.81 o
   3   9   4      121.06      100.87     31.98 o
   4   9   4      138.28      193.80     47.23 o
   5   9   4      186.40      189.92     45.34 o
   0  -9   5       60.14       80.26     30.27 o
   1  -9   5        0.33       -6.86     12.00 o
   2  -9   5       27.02       60.73     25.70 o
  -4  -8   5      150.60      137.31     41.56 o
  -3  -8   5      725.09      719.77     92.77 o
  -2  -8   5      524.26      411.04     65.41 o
  -1  -8   5      108.39       96.73     30.54 o
   0  -8   5       15.35       15.24     12.44 o
   1  -8   5      267.73      288.79     52.81 o
   2  -8   5      202.03      286.95     52.14 o
   3  -8   5       72.00      101.49     31.88 o
  -6  -7   5        5.75        4.18     11.41 o
  -5  -7   5      143.92      171.44     44.66 o
  -4  -7   5      408.11      416.00     67.82 o
  -3  -7   5      342.08      280.40     52.87 o
  -2  -7   5       52.53       60.65     23.70 o
  -1  -7   5      101.95       73.98     24.83 o
   0  -7   5      508.61      476.83     54.79 o
   1  -7   5      350.92      329.54     33.71 o
   2  -7   5        3.11       -7.33      8.98 o
   3  -7   5        0.13        8.28      8.89 o
   4  -7   5       15.49       20.73     12.74 o
   5  -7   5      197.31      180.95     48.03 o
  -8  -6   5       10.07       31.45     21.46 o
  -7  -6   5       92.72       96.51     33.68 o
  -6  -6   5      334.20      304.86     59.75 o
  -5  -6   5      526.35      492.44     72.13 o
  -4  -6   5      106.39       64.03     28.03 o
  -3  -6   5      244.06      217.38     44.33 o
  -2  -6   5     1638.80     1507.62    119.16 o
  -1  -6   5      931.22      859.46     83.81 o
   0  -6   5      525.05      519.54     35.82 o
   1  -6   5       94.60      107.85     17.48 o
   2  -6   5      746.50      744.92     74.18 o
   3  -6   5       94.38      100.22     34.81 o
   4  -6   5       30.06       38.95     11.23 o
   5  -6   5        4.77      -25.95     25.95 o
   6  -6   5        3.95       -1.99     11.85 o
  -8  -5   5       85.60       87.09     34.60 o
  -7  -5   5      210.15      231.48     50.30 o
  -6  -5   5       41.99       31.26     18.88 o
  -5  -5   5        8.41        2.66     10.87 o
  -4  -5   5      402.50      351.52     54.53 o
  -3  -5   5     1273.39     1331.74    110.26 o
  -2  -5   5      638.36      587.81     65.26 o
  -1  -5   5        7.55        4.98      7.56 o
   0  -5   5      220.80      200.87     30.04 o
   1  -5   5      809.01      766.85     47.81 o
   2  -5   5      667.92      651.84     55.30 o
   3  -5   5       79.45       84.77     17.19 o
   4  -5   5       10.60        9.35     10.24 o
   5  -5   5      340.76      405.23     64.64 o
   6  -5   5      160.73      212.22     53.77 o
   7  -5   5       17.51        5.75     14.76 o
  -8  -4   5       71.50       64.25     25.84 o
  -7  -4   5        1.74      -14.65     14.65 o
  -6  -4   5       57.67       57.40     14.08 o
  -5  -4   5      930.41     1050.96     47.13 o
  -4  -4   5     1582.71     1568.35    188.29 o
  -3  -4   5     1215.76     1191.73     96.53 o
  -2  -4   5        3.40        3.47      6.18 o
  -1  -4   5     1780.40     1733.52    113.33 o
   0  -4   5     2805.32     2779.65    112.63 o
   1  -4   5     1655.90     1523.41     65.48 o
   2  -4   5      123.46      112.77     13.62 o
   3  -4   5      216.25      212.66     20.44 o
   4  -4   5      409.77      419.48     40.13 o
   5  -4   5      171.05      199.62     22.42 o
   6  -4   5       43.72       42.36     26.19 o
   7  -4   5        0.01        2.39     15.93 o
  -8  -3   5       11.43       24.44     17.95 o
  -7  -3   5      169.74      232.33     31.24 o
  -6  -3   5      658.32      989.54     69.97 o
  -5  -3   5      646.91      881.42     42.54 o
  -4  -3   5        1.73        0.08      3.88 o
  -3  -3   5      442.86      368.60     48.58 o
  -2  -3   5     1713.96     1814.13    115.46 o
  -1  -3   5     3066.63     2883.80    155.61 o
   0  -3   5       13.94       23.72      4.52 o
   1  -3   5      197.70      174.27     12.64 o
   2  -3   5      810.78      783.63     30.94 o
   3  -3   5     1432.44     1406.83     55.71 o
   4  -3   5      405.89      421.41     30.23 o
   5  -3   5       15.37        7.78      6.31 o
   6  -3   5      372.34      317.41     61.81 o
   7  -3   5       61.89        4.05     13.95 o
  -8  -2   5       38.54       60.92     25.86 o
  -7  -2   5      129.86      213.76     30.80 o
  -6  -2   5      465.12      616.68     32.34 o
  -5  -2   5      191.64      230.58     26.87 o
  -4  -2   5     2088.21     2615.36    164.72 o
  -3  -2   5     3285.30     3316.09    159.26 o
  -2  -2   5     3160.18     3086.49    301.97 o
  -1  -2   5      330.73      336.02     21.74 o
   0  -2   5     4139.56     3894.97    102.60 o
   1  -2   5     2604.26     2256.39    100.26 o
   2  -2   5      383.64      359.42     19.21 o
   3  -2   5       27.77       26.45      5.77 o
   4  -2   5       57.96       55.60      7.99 o
   5  -2   5       18.93        4.73     12.16 o
   6  -2   5      255.82      278.20     28.65 o
   7  -2   5       95.08       86.28     34.49 o
   8  -2   5        0.09      -25.24     25.24 o
  -9  -1   5       85.51      199.74     51.19 o
  -8  -1   5       83.13       99.91     32.55 o
  -7  -1   5        1.43       13.98     13.41 o
  -6  -1   5      254.52      254.90     70.16 o
  -5  -1   5      722.49      935.65     36.29 o
  -4  -1   5     1346.30     1696.12     52.87 o
  -3  -1   5      158.27      160.89     15.85 o
  -2  -1   5       62.17       69.72     18.88 o
  -1  -1   5     3046.06     2756.96    141.90 o
   0  -1   5     4845.17     4696.40    211.36 o
   1  -1   5     3845.80     3695.20     86.30 o
   2  -1   5      299.49      266.27     13.83 o
   3  -1   5     2964.62     2529.05    114.28 o
   4  -1   5     1184.30     1049.08     65.50 o
   5  -1   5      294.35      255.27     47.88 o
   6  -1   5       26.67       24.82      7.15 o
   7  -1   5        9.70        3.55     12.84 o
   8  -1   5      222.69      150.59     51.73 o
  -8   0   5        5.70       12.34     22.28 o
  -7   0   5      209.20      313.37     56.29 o
  -6   0   5      861.11     1104.14    105.96 o
  -5   0   5      833.07      844.56     54.34 o
  -4   0   5       31.00       49.63     13.97 o
  -3   0   5     1564.81     1859.66     62.40 o
  -2   0   5     7281.05     6756.85    209.11 o
  -1   0   5    12511.85    12019.65    348.47 o
   0   0   5      820.40      824.63     39.32 o
   1   0   5     2388.86     2328.98     58.60 o
   2   0   5      634.55      552.06     24.62 o
   3   0   5     2381.33     2031.68     64.15 o
   4   0   5        8.03        7.85      4.70 o
   5   0   5      214.21      149.78     16.98 o
   6   0   5        7.20        2.27      4.63 o
   7   0   5      395.05      291.41     60.44 o
   8   0   5      164.18      129.08     42.12 o
  -8   1   5      181.00      180.71     48.73 o
  -7   1   5      296.26      302.16     61.13 o
  -6   1   5        7.02       81.49     29.42 o
  -5   1   5       54.87       56.19      8.86 o
  -4   1   5     1195.99     1124.67     47.78 o
  -3   1   5     1420.18     1459.24     63.82 o
  -2   1   5     2768.85     2489.02     74.03 o
  -1   1   5        0.84        5.10      3.72 o
   0   1   5     8369.26     8290.49    349.16 o
   1   1   5     2718.51     2527.88    126.29 o
   2   1   5     2481.71     2354.40     71.29 o
   3   1   5      207.25      226.27     20.77 o
   4   1   5     1064.10      915.12    104.85 o
   5   1   5      284.83      251.93     28.96 o
   6   1   5      122.17      141.23     21.83 o
   7   1   5       80.20       47.53      9.46 o
   8   1   5        1.63       10.35     17.27 o
   9   1   5       46.08       31.23     23.10 o
  -7   2   5        0.97      -24.83     24.83 o
  -6   2   5      475.61      487.84     77.21 o
  -5   2   5      938.96      915.94     55.03 o
  -4   2   5      691.20      615.57     28.45 o
  -3   2   5      199.20      189.21     16.19 o
  -2   2   5      847.25      803.40     41.86 o
  -1   2   5     4216.61     4014.08    224.75 o
   0   2   5     8665.36     9133.45    388.52 o
   1   2   5      168.51      164.76     24.43 o
   2   2   5       14.91       19.77      6.20 o
   3   2   5      203.07      159.46     14.57 o
   4   2   5     1300.81     1271.16     41.01 o
   5   2   5      776.88      773.35     33.12 o
   6   2   5      133.57      125.43     11.35 o
   7   2   5      225.24      189.86     19.86 o
   8   2   5       94.60      102.33     37.46 o
   9   2   5       89.94      119.02     47.88 o
  -7   3   5      220.43      198.11     54.57 o
  -6   3   5      321.77      345.70     69.51 o
  -5   3   5      263.85      284.40     33.66 o
  -4   3   5       11.85        7.36      6.16 o
  -3   3   5     2616.44     2773.43    152.66 o
  -2   3   5     3425.48     3428.26    176.81 o
  -1   3   5     2799.99     2845.61    153.95 o
   0   3   5      202.24      172.69     27.37 o
   1   3   5     2318.87     2519.92    139.00 o
   2   3   5     3169.55     3254.72    118.04 o
   3   3   5     1391.12     1389.25     64.08 o
   4   3   5      984.36      978.77     35.18 o
   5   3   5        6.28        6.50      3.24 o
   6   3   5      351.50      327.08     19.36 o
   7   3   5      637.28      662.26     35.48 o
   8   3   5      116.81      133.22     44.53 o
   9   3   5        0.38       59.95     32.13 o
  -6   4   5        9.13       10.89     23.60 o
  -5   4   5       49.86       48.44     16.72 o
  -4   4   5     1000.11      989.24     96.17 o
  -3   4   5     3478.12     3712.11    316.95 o
  -2   4   5      264.10      264.63     26.86 o
  -1   4   5      157.60      174.87     21.42 o
   0   4   5     4143.64     4352.37    219.88 o
   1   4   5     4541.74     4728.72    233.43 o
   2   4   5      150.14      112.49     37.16 o
   3   4   5      167.62      159.75     16.92 o
   4   4   5      275.16      227.50     17.70 o
   5   4   5      382.95      417.55     27.02 o
   6   4   5      417.16      406.52     24.40 o
   7   4   5       26.19       20.20      7.24 o
   8   4   5       11.07       11.83     12.86 o
   9   4   5       36.98       71.67     32.35 o
  -6   5   5       68.19      105.25     42.63 o
  -5   5   5      193.70      236.02     61.40 o
  -4   5   5      386.08      429.49     46.74 o
  -3   5   5       60.73       77.14     22.92 o
  -2   5   5     1236.19     1403.84    111.38 o
  -1   5   5     1197.78     1282.15    103.75 o
   0   5   5      816.38      900.18     82.56 o
   1   5   5      121.28      121.84     28.76 o
   2   5   5      368.59      352.92     54.26 o
   3   5   5      505.13      554.19     46.35 o
   4   5   5      952.94      977.09     59.73 o
   5   5   5      347.76      332.11     33.09 o
   6   5   5        0.50       11.88      6.50 o
   7   5   5      133.29      103.56     15.32 o
   8   5   5      262.25      218.96     47.22 o
   9   5   5       69.19       66.00     28.71 o
  -5   6   5        8.95       77.46     36.04 o
  -4   6   5       13.94       -3.02      9.31 o
  -3   6   5      839.09      975.24     75.47 o
  -2   6   5     1838.73     1992.86    148.02 o
  -1   6   5      458.41      512.81     66.52 o
   0   6   5       13.21       31.82     18.38 o
   1   6   5     1373.42     1534.05    122.36 o
   2   6   5     1375.16     1674.66    128.15 o
   3   6   5      589.59      581.06     59.38 o
   4   6   5       95.79      108.63     19.72 o
   5   6   5       97.03       77.57     17.05 o
   6   6   5      217.68      204.55     27.79 o
   7   6   5       82.71       89.74     25.86 o
  -4   7   5      296.73      342.36     74.63 o
  -3   7   5      158.77      135.96     28.86 o
  -2   7   5        4.69        5.58     15.61 o
  -1   7   5      169.27      216.30     46.03 o
   0   7   5      783.68      948.21     99.53 o
   1   7   5     1846.28     1953.55    150.57 o
   2   7   5      223.30      212.97     45.09 o
   3   7   5       58.55       26.06     10.37 o
   4   7   5      349.99      333.60     39.62 o
   5   7   5      766.88      769.04     60.41 o
   6   7   5      105.20       92.73     20.56 o
   7   7   5        0.71        0.61      6.93 o
  -3   8   5       22.09       -7.78     15.73 o
  -2   8   5      313.34      390.46     51.28 o
  -1   8   5      365.10      489.86     78.59 o
   0   8   5      277.05      295.47     60.48 o
   1   8   5        3.94       17.64     10.89 o
   2   8   5      205.78      178.96     30.44 o
   3   8   5      256.39      286.73     39.89 o
   4   8   5      151.97      161.67     28.89 o
   5   8   5       23.36        2.18      8.12 o
   6   8   5        5.46        0.86      7.20 o
   7   8   5       36.38       54.27     23.31 o
  -2   9   5       93.25      140.71     48.40 o
  -1   9   5       12.83       -7.06     15.60 o
   1   9   5      223.64      209.73     35.65 o
   2   9   5      395.42      398.61     49.42 o
   3   9   5      111.10      124.35     28.17 o
   4   9   5        0.34       -6.53     11.70 o
  -4  -8   6       79.59       44.53     22.71 o
  -3  -8   6       34.35       68.48     28.81 o
  -2  -8   6       31.35       26.07     18.61 o
  -1  -8   6      186.39      170.71     42.80 o
   0  -8   6      333.18      330.34     57.65 o
   1  -8   6      144.91      145.97     38.02 o
   2  -8   6        0.34       -8.79     10.67 o
   3  -8   6       42.97       47.80     21.01 o
  -6  -7   6      130.75      139.96     44.75 o
  -5  -7   6       79.36       46.74     24.48 o
  -4  -7   6        5.15      -15.24     15.24 o
  -3  -7   6      101.88       95.65     31.32 o
  -2  -7   6      501.66      471.19     69.76 o
  -1  -7   6      334.89      354.59     57.79 o
   0  -7   6      101.35      125.89     31.50 o
   1  -7   6       24.09       17.30     15.58 o
   2  -7   6      300.61      281.19     32.88 o
   3  -7   6      106.77      118.28     43.52 o
   4  -7   6        4.33      -11.17     11.17 o
   5  -7   6        0.13      -22.66     22.66 o
  -7  -6   6       77.11       45.95     25.08 o
  -6  -6   6        0.31        3.33     15.57 o
  -5  -6   6      142.64      132.41     39.25 o
  -4  -6   6      265.47      283.45     53.28 o
  -3  -6   6      430.50      424.87     64.02 o
  -2  -6   6      289.41      235.75     44.93 o
  -1  -6   6       47.07       51.77     21.94 o
   0  -6   6      539.53      539.17     35.02 o
   1  -6   6      577.70      493.87     40.06 o
   2  -6   6      342.98      335.97     34.54 o
   3  -6   6        2.73       -9.00      9.00 o
   4  -6   6       29.39       27.98     10.02 o
   5  -6   6       19.75       32.50     20.59 o
   6  -6   6       52.12       75.14     27.94 o
  -8  -5   6       39.46       25.64     19.91 o
  -7  -5   6       29.30        8.21     14.71 o
  -6  -5   6      192.59      240.72     49.97 o
  -5  -5   6      446.10      531.78     73.96 o
  -4  -5   6      125.16      119.27     33.95 o
  -3  -5   6       92.71       83.82     25.23 o
  -2  -5   6      254.44      197.71     39.60 o
  -1  -5   6     1381.83     1290.29    104.49 o
   0  -5   6      722.04      705.39     39.93 o
   1  -5   6      296.45      260.60     25.96 o
   2  -5   6      151.28      151.06     21.05 o
   3  -5   6      294.31      318.30     31.89 o
   4  -5   6      124.15      158.97     23.03 o
   5  -5   6        8.91      -22.80     22.80 o
   6  -5   6        0.24       -2.17     17.34 o
  -8  -4   6       15.30       29.97     21.27 o
  -7  -4   6      200.05      222.71     48.88 o
  -6  -4   6      364.51      454.32     67.91 o
  -5  -4   6       76.04       58.79     10.65 o
  -4  -4   6       16.07       17.02      5.00 o
  -3  -4   6      571.98      613.81     68.28 o
  -2  -4   6     2075.95     2016.72    133.96 o
  -1  -4   6     2086.00     1881.11    125.00 o
   0  -4   6      134.53      116.00     12.09 o
   1  -4   6      159.03      141.99     12.20 o
   2  -4   6      705.37      709.52     38.01 o
   3  -4   6      897.40      941.26     46.45 o
   4  -4   6      768.65      817.69     51.59 o
   5  -4   6       11.39        2.69      4.57 o
   6  -4   6      202.75      198.73     51.89 o
   7  -4   6      109.40       49.46     27.61 o
  -8  -3   6      209.84      282.07     55.62 o
  -7  -3   6       40.02       43.58     15.18 o
  -6  -3   6       54.49       54.45     14.27 o
  -5  -3   6      102.19      148.30     21.51 o
  -4  -3   6     1530.08     1483.26    220.00 o
  -3  -3   6     1527.76     1238.22    167.12 o
  -2  -3   6      493.93      375.06     74.39 o
  -1  -3   6      356.98      233.02     57.03 o
   0  -3   6     2896.79     2550.31    262.68 o
   1  -3   6     1810.77     1636.58    118.56 o
   2  -3   6        1.26        1.21      2.93 o
   3  -3   6        1.23       -4.86      6.64 o
   4  -3   6       10.26       17.63      5.17 o
   5  -3   6       62.53       79.56     15.00 o
   6  -3   6       99.38      105.51     37.76 o
   7  -3   6       31.08       22.57     16.52 o
  -8  -2   6        7.50       -7.41     19.08 o
  -7  -2   6       99.84      137.95     25.51 o
  -6  -2   6      157.38      206.78     19.01 o
  -5  -2   6      652.32      804.84     40.68 o
  -4  -2   6     1047.97     1107.92    173.38 o
  -3  -2   6      250.16      214.71     18.29 o
  -2  -2   6     1188.49     1106.60     85.39 o
  -1  -2   6     6785.13     6628.03    207.91 o
   0  -2   6     3082.63     2843.68     95.93 o
   1  -2   6      149.99      131.64     10.92 o
   2  -2   6       57.46       53.56      6.93 o
   3  -2   6     1713.53     1593.39     66.16 o
   4  -2   6     1108.08     1235.54    101.05 o
   5  -2   6      562.67      548.51     75.81 o
   6  -2   6       20.09       12.61     15.65 o
   7  -2   6       41.09       34.14     23.52 o
   8  -2   6       93.38       91.31     41.52 o
  -9  -1   6        1.11       20.30     18.46 o
  -8  -1   6      244.84      279.92     54.63 o
  -7  -1   6      240.95      270.17     50.87 o
  -6  -1   6      154.47      162.25     15.75 o
  -5  -1   6      227.17      275.58     21.94 o
  -4  -1   6      549.89      689.05     31.43 o
  -3  -1   6     1742.26     1930.32     61.31 o
  -2  -1   6     2767.08     2683.61    152.14 o
  -1  -1   6     1065.86     1173.66     80.48 o
   0  -1   6       46.10       39.74      8.55 o
   1  -1   6      975.72      927.57     32.48 o
   2  -1   6     1444.60     1342.41     41.31 o
   3  -1   6     1199.68     1044.42     33.55 o
   4  -1   6      435.25      343.44     35.88 o
   5  -1   6       11.07        3.64      3.71 o
   6  -1   6      159.98      134.64     18.40 o
   7  -1   6      170.74      149.78     18.12 o
   8  -1   6      127.90      111.91     38.74 o
  -8   0   6      211.48      199.20     49.65 o
  -7   0   6      152.25       78.86     29.16 o
  -6   0   6       39.98       30.86     19.45 o
  -5   0   6      325.33      325.27     27.63 o
  -4   0   6     2767.92     3155.66     99.39 o
  -3   0   6     2428.33     2759.25     86.73 o
  -2   0   6      562.79      696.24     49.39 o
  -1   0   6     1115.49     1055.23     50.72 o
   0   0   6    11779.94    11535.21    336.95 o
   1   0   6     7414.77     7134.03    154.83 o
   2   0   6     3969.50     3802.55    104.69 o
   3   0   6       45.82       37.44      8.56 o
   4   0   6     1311.55     1259.37     62.19 o
   5   0   6     1605.40     1421.31     77.33 o
   6   0   6       67.60       59.61     11.44 o
   7   0   6       15.26        4.97     32.69 o
   8   0   6       15.45      -25.34     25.34 o
  -8   1   6       12.57      -20.50     20.50 o
  -7   1   6       74.09       66.54     29.34 o
  -6   1   6      491.01      515.37     76.80 o
  -5   1   6      611.22      548.48     39.09 o
  -4   1   6        7.05       20.19      6.63 o
  -3   1   6      831.36      735.72     42.93 o
  -2   1   6      913.85      821.51     59.49 o
  -1   1   6      820.04      744.82     39.23 o
   0   1   6     3077.66     3044.84    150.22 o
   1   1   6       28.44       32.02      6.75 o
   2   1   6      422.25      375.59     18.94 o
   3   1   6     1213.84     1221.69     45.16 o
   4   1   6     1712.11     1627.22     54.04 o
   5   1   6      153.80      145.99     18.33 o
   6   1   6       27.64       22.58     10.11 o
   7   1   6      275.35      252.06     23.71 o
   8   1   6       51.12       81.52     37.43 o
   9   1   6       57.13       87.32     37.67 o
  -7   2   6      293.29      255.34     58.91 o
  -6   2   6      135.71       99.74     36.27 o
  -5   2   6        3.62       -0.16      8.22 o
  -4   2   6      825.36      802.79     52.36 o
  -3   2   6     3991.02     3693.25    188.76 o
  -2   2   6     1568.72     1420.89     67.19 o
  -1   2   6      658.56      625.90     53.96 o
   0   2   6     2291.43     2583.82    137.81 o
   1   2   6     4188.28     4263.29    204.22 o
   2   2   6     4905.53     5034.05    165.68 o
   3   2   6     1722.68     1687.66     61.01 o
   4   2   6        1.55        2.45      3.43 o
   5   2   6      128.40      112.07     11.38 o
   6   2   6      615.84      565.88     26.65 o
   7   2   6      355.81      348.30     30.14 o
   8   2   6       69.43      132.33     41.79 o
   9   2   6       13.90       -4.02     16.09 o
  -7   3   6       26.13       67.95     33.16 o
  -6   3   6       83.61       75.28     36.31 o
  -5   3   6      409.44      356.10     37.22 o
  -4   3   6      378.57      368.66     27.42 o
  -3   3   6      587.92      561.62     38.59 o
  -2   3   6        0.12        1.61      6.99 o
  -1   3   6      592.59      622.34     40.23 o
   0   3   6     2770.37     2704.48    148.52 o
   1   3   6     3911.88     3873.85    194.49 o
   2   3   6     1044.11     1051.88     54.35 o
   3   3   6      107.01      115.87     14.13 o
   4   3   6     1692.72     1592.65     55.51 o
   5   3   6      716.30      704.69     31.90 o
   6   3   6      585.14      603.54     28.10 o
   7   3   6        3.63        4.44      7.13 o
   8   3   6       69.06       95.46     34.96 o
   9   3   6       74.86      111.24     40.63 o
  -6   4   6      291.13      338.95     72.97 o
  -5   4   6      165.69      160.38     26.63 o
  -4   4   6      211.34      239.40     31.68 o
  -3   4   6      253.25      229.26     38.64 o
  -2   4   6     3505.03     3440.60    132.28 o
  -1   4   6     3193.16     3202.79    125.87 o
   0   4   6      247.46      237.89     25.75 o
   1   4   6      207.81      218.40     35.67 o
   2   4   6     2062.83     2083.35    100.37 o
   3   4   6     2101.23     2075.25     83.47 o
   4   4   6      417.63      374.80     32.12 o
   5   4   6       44.06       33.20      6.27 o
   6   4   6        9.14        8.43      5.10 o
   7   4   6      142.82      167.32     20.26 o
   8   4   6      208.59      193.95     51.59 o
   9   4   6       20.14       62.75     30.35 o
  -5   5   6      186.18      235.32     35.61 o
  -4   5   6        0.74        3.89      6.53 o
  -3   5   6      101.29      135.88     31.79 o
  -2   5   6      505.71      474.93     60.77 o
  -1   5   6       25.59       41.75     27.75 o
   0   5   6      110.57      137.62     30.31 o
   1   5   6     1501.51     1553.54    115.08 o
   2   5   6      990.71      966.61     85.27 o
   3   5   6      523.41      438.54     54.25 o
   4   5   6       83.87       68.58     15.24 o
   5   5   6      408.81      397.27     36.87 o
   6   5   6      282.19      224.58     27.53 o
   7   5   6      138.29      144.40     29.35 o
   8   5   6        0.53      -17.09     17.09 o
   9   5   6        0.23      -10.49     14.52 o
  -4   6   6      321.64      343.36     46.09 o
  -3   6   6       56.45       62.90     24.96 o
  -2   6   6      215.44      236.95     45.68 o
  -1   6   6     1014.13     1093.19    103.99 o
   0   6   6     1253.77     1413.28    119.12 o
   1   6   6      770.74      843.55     86.83 o
   2   6   6       18.78       22.12     15.86 o
   3   6   6      431.31      514.10     65.47 o
   4   6   6      681.53      664.51     52.81 o
   5   6   6      338.23      366.47     38.22 o
   6   6   6      104.09      109.74     20.13 o
   7   6   6        0.11        4.14      5.21 o
  -4   7   6        8.51      -24.32     24.32 o
  -3   7   6       11.00       20.04     20.70 o
  -2   7   6      350.16      398.92     65.64 o
  -1   7   6      468.15      463.09     68.90 o
   0   7   6      328.57      403.15     63.71 o
   1   7   6        0.21      -17.34     17.34 o
   2   7   6      753.16      946.55    100.94 o
   3   7   6     1308.94     1334.30     83.82 o
   4   7   6      321.42      289.70     36.66 o
   5   7   6        3.98        0.99      8.09 o
   6   7   6      105.15       94.74     20.93 o
   7   7   6      165.21      160.20     25.81 o
  -3   8   6      167.49      201.40     58.07 o
  -2   8   6       17.91       20.39     21.67 o
  -1   8   6       57.16       76.77     31.26 o
   0   8   6       94.22       80.89     33.41 o
   1   8   6      266.50      402.10     69.16 o
   2   8   6      356.31      354.28     43.71 o
   3   8   6       12.84        8.65     10.10 o
   4   8   6       10.61       13.42     10.10 o
   5   8   6       61.63       42.06     20.08 o
   6   8   6       65.88       58.03     26.67 o
   7   8   6       73.15       94.51     28.40 o
   2   9   6        1.33        9.49     32.97 o
   3   9   6      134.42      137.09     29.17 o
   4   9   6      327.44      322.68     44.82 o
  -3  -8   7       43.06       63.78     31.14 o
  -2  -8   7      162.67      167.89     45.68 o
  -1  -8   7      124.06      156.62     41.16 o
   0  -8   7        6.65       30.97     26.73 o
   1  -8   7       25.82       37.44     23.09 o
   2  -8   7      172.90      163.67     39.89 o
   3  -8   7      197.42      207.24     44.61 o
  -5  -7   7      116.14       98.39     35.90 o
  -4  -7   7      245.43      266.28     56.15 o
  -3  -7   7      247.24      256.78     53.17 o
  -2  -7   7       40.05       40.25     25.52 o
  -1  -7   7       47.12       65.58     27.28 o
   0  -7   7      322.02      393.77     61.46 o
   1  -7   7      251.81      242.62     47.58 o
   2  -7   7       93.50      116.42     32.09 o
   3  -7   7       10.69        0.67      9.49 o
   4  -7   7       41.91       73.12     29.75 o
   5  -7   7       24.69        2.25     11.39 o
  -6  -6   7      138.50      162.99     46.92 o
  -5  -6   7      160.15      156.62     43.77 o
  -4  -6   7       17.16       12.16     16.72 o
  -3  -6   7       35.40       18.49      9.84 o
  -2  -6   7      240.33      257.32     49.02 o
  -1  -6   7      538.98      564.20     71.65 o
   0  -6   7      509.20      425.41     86.49 o
   1  -6   7       43.56       36.14     11.61 o
   2  -6   7      112.87       92.29     18.42 o
   3  -6   7      553.72      660.62     59.97 o
   4  -6   7      458.79      563.50     49.99 o
   5  -6   7        0.24      -12.87     16.60 o
   6  -6   7       20.04      -16.99     22.09 o
  -7  -5   7      185.63      227.28     53.87 o
  -6  -5   7      205.87      167.77     45.24 o
  -5  -5   7        4.45       -9.02     13.38 o
  -4  -5   7      424.84      419.49     63.91 o
  -3  -5   7      741.60      700.01     79.85 o
  -2  -5   7      407.27      401.57     57.70 o
  -1  -5   7      185.80      170.75     35.52 o
   0  -5   7       95.47       65.69     18.51 o
   1  -5   7      457.39      460.25     36.62 o
   2  -5   7      424.81      434.65     65.14 o
   3  -5   7      420.46      522.72     46.91 o
   4  -5   7       75.58       76.11     16.55 o
   5  -5   7       20.14       25.01     19.44 o
   6  -5   7      117.12      101.20     39.81 o
  -8  -4   7      128.50       88.38     32.73 o
  -7  -4   7        8.27      -20.01     20.01 o
  -6  -4   7        8.53        1.94      8.02 o
  -5  -4   7      305.43      274.90    103.36 o
  -4  -4   7      628.69      431.39     87.04 o
  -3  -4   7      295.70      288.08     48.20 o
  -2  -4   7       53.88       44.31     18.84 o
  -1  -4   7      478.33      454.49     55.44 o
   0  -4   7     1267.77     1122.18    136.77 o
   1  -4   7     2857.26     2842.52    149.68 o
   2  -4   7      386.27      369.98     23.02 o
   3  -4   7      152.37      156.87     18.15 o
   4  -4   7      402.40      503.36     45.27 o
   5  -4   7      408.97      456.88     36.63 o
   6  -4   7      120.92      141.44     44.90 o
   7  -4   7       11.41        1.01     12.31 o
  -8  -3   7        1.16       -5.66     15.74 o
  -7  -3   7      121.76      133.19     37.17 o
  -6  -3   7      409.87      491.33     33.47 o
  -5  -3   7      246.51      239.46     48.42 o
  -4  -3   7      103.87       76.53     14.10 o
  -3  -3   7      119.45      139.28     16.46 o
  -2  -3   7     1755.22     1515.52    149.61 o
  -1  -3   7     1683.24     1533.36     72.39 o
   0  -3   7      640.61      534.45     40.45 o
   1  -3   7       21.69       16.32      5.01 o
   2  -3   7     1072.73     1012.15     45.06 o
   3  -3   7      930.72      948.23     37.63 o
   4  -3   7      347.24      395.44     35.90 o
   5  -3   7      135.37      123.04     28.21 o
   6  -3   7       34.96       43.01     23.75 o
   7  -3   7       55.82       66.40     27.07 o
  -7  -2   7      221.64      293.64     37.75 o
  -6  -2   7        1.21       10.01      6.94 o
  -5  -2   7       75.75      114.19     15.85 o
  -4  -2   7      420.75      402.17     53.67 o
  -3  -2   7     1068.25     1115.89    142.93 o
  -2  -2   7     1026.66      972.46     82.22 o
  -1  -2   7      166.15      192.70     19.76 o
   0  -2   7      483.50      463.18     37.76 o
   1  -2   7     3861.62     3815.66    111.18 o
   2  -2   7     4049.01     3897.81    133.80 o
   3  -2   7      181.73      166.14     12.91 o
   4  -2   7       47.65       31.24     11.46 o
   5  -2   7      526.68      493.22     71.02 o
   6  -2   7      366.60      362.61     67.53 o
   7  -2   7      148.82      155.08     46.28 o
   8  -2   7        5.87        5.35     16.72 o
  -8  -1   7      150.67      160.20     42.49 o
  -7  -1   7        0.87      -13.51     13.76 o
  -6  -1   7      407.68      465.71     64.93 o
  -5  -1   7      313.16      359.23     29.41 o
  -4  -1   7      528.23      575.46     34.36 o
  -3  -1   7      326.69      303.69     23.63 o
  -2  -1   7        2.51      136.94     37.25 o
  -1  -1   7      967.68      861.01     70.22 o
   0  -1   7     3667.47     3419.98    124.27 o
   1  -1   7     2180.69     2076.23     59.36 o
   2  -1   7      918.86      845.02     32.40 o
   3  -1   7      862.22      782.02     29.85 o
   4  -1   7      887.21      538.86    192.16 o
   5  -1   7     1018.10      899.61     55.09 o
   6  -1   7       98.41       79.81     18.54 o
   7  -1   7       24.71       12.86     18.89 o
   8  -1   7        2.28      -34.21     34.21 o
  -8   0   7        0.35      -15.84     16.30 o
  -7   0   7      202.82      187.75     45.96 o
  -6   0   7      342.32      343.72     59.98 o
  -5   0   7      570.37      559.55     43.98 o
  -4   0   7       38.99       16.04      8.44 o
  -3   0   7      750.84      786.80     39.48 o
  -2   0   7     1642.31     1465.55     68.47 o
  -1   0   7     1951.58     1663.43     72.22 o
   0   0   7      759.57      714.86     40.85 o
   1   0   7       10.69       15.85      4.11 o
   2   0   7     5135.59     4954.38    117.77 o
   3   0   7     4311.70     4175.92    102.93 o
   4   0   7      900.16      748.44     55.32 o
   5   0   7       56.94       57.28     11.74 o
   6   0   7      371.30      333.30     30.44 o
   7   0   7      427.84      438.56     54.52 o
   8   0   7       22.01       52.72     33.70 o
  -8   1   7       76.31       40.20     23.34 o
  -7   1   7       94.64       68.00     27.20 o
  -6   1   7       17.88       33.68     21.24 o
  -5   1   7        3.11        4.78      5.39 o
  -4   1   7      350.05      358.46     32.51 o
  -3   1   7     1215.40     1154.39     59.60 o
  -2   1   7      309.91      335.19     30.41 o
  -1   1   7        0.23       -1.71      8.60 o
   0   1   7     1416.56     1244.51     81.51 o
   1   1   7     1671.08     1609.30     70.81 o
   2   1   7     3586.64     3409.41    118.22 o
   3   1   7        9.51        7.17      4.24 o
   4   1   7      394.76      377.67     28.05 o
   5   1   7      292.22      232.28     23.38 o
   6   1   7      611.75      622.43     43.95 o
   7   1   7       37.07       49.93     37.46 o
   8   1   7        7.78       36.73     29.93 o
  -7   2   7        6.78      -13.93     17.61 o
  -6   2   7      212.36      171.27     47.89 o
  -5   2   7      592.59      565.79     44.80 o
  -4   2   7      240.40      217.22     33.65 o
  -3   2   7       75.91       66.69     16.56 o
  -2   2   7      614.07      557.61     39.39 o
  -1   2   7     1002.95      919.03     71.20 o
   0   2   7     1703.11     1616.95    102.11 o
   1   2   7     1692.68     1513.23     96.16 o
   2   2   7        3.44        4.16      4.23 o
   3   2   7     1521.82     1459.93     71.37 o
   4   2   7     2699.12     2597.60     86.53 o
   5   2   7      702.93      694.43     33.99 o
   6   2   7      175.79      142.83     13.97 o
   7   2   7       58.50       57.07     13.22 o
   8   2   7      167.90      189.71     53.18 o
   9   2   7       66.95      131.93     48.47 o
  -6   3   7      225.13      226.41     57.60 o
  -5   3   7      184.72      196.76     28.36 o
  -4   3   7      204.81      163.83     19.19 o
  -3   3   7      342.91      316.33     29.47 o
  -2   3   7     1214.85     1203.23     62.70 o
  -1   3   7     3658.28     3550.28    131.98 o
   0   3   7      361.97      349.19     42.38 o
   1   3   7     1068.54     1092.35     82.77 o
   2   3   7     1402.47     1388.95     67.67 o
   3   3   7     2897.13     2917.82    181.39 o
   4   3   7      215.09      207.39     19.64 o
   5   3   7        2.95       11.66      6.83 o
   6   3   7       69.64       75.42     10.91 o
   7   3   7      207.39      203.16     32.20 o
   8   3   7      202.68      178.75     48.82 o
   9   3   7       12.04       54.76     27.24 o
  -6   4   7        0.17      -10.00     17.05 o
  -5   4   7      217.19      262.26     34.39 o
  -4   4   7      203.26      235.98     32.05 o
  -3   4   7       26.66       25.89     12.67 o
  -2   4   7      366.55      345.21     46.19 o
  -1   4   7      203.56      231.54     39.25 o
   0   4   7     1498.73     1574.09    112.65 o
   1   4   7     3592.38     3704.47    201.85 o
   2   4   7     1040.55      916.81    103.29 o
   3   4   7      218.46      246.33     38.12 o
   4   4   7      847.93      823.78     73.38 o
   5   4   7      823.95      793.35     50.11 o
   6   4   7      411.81      399.53     42.44 o
   7   4   7      100.54      117.64     23.07 o
   8   4   7       11.22       10.75     16.68 o
   9   4   7       10.16       50.61     27.88 o
  -5   5   7      268.39      317.44     41.07 o
  -4   5   7      119.95      129.07     25.28 o
  -3   5   7        3.88       48.75     20.25 o
  -2   5   7       65.74       60.05     21.80 o
  -1   5   7      475.37      464.70     59.80 o
   0   5   7     1014.12      948.59     86.26 o
   1   5   7       31.38       26.07     13.21 o
   2   5   7       53.75       35.95     14.00 o
   3   5   7      486.17      445.79     55.25 o
   4   5   7      641.51      570.57     63.76 o
   5   5   7      258.12      256.92     29.62 o
   6   5   7       26.31       28.72      9.58 o
   7   5   7       26.02        5.68     11.19 o
   8   5   7      155.50      173.29     47.59 o
   9   5   7       52.04       27.56     22.14 o
  -4   6   7       32.29       39.04     16.70 o
  -3   6   7      141.43      180.31     40.57 o
  -2   6   7      580.58      648.16     80.29 o
  -1   6   7      556.66      585.36     74.68 o
   0   6   7       99.46      142.54     35.85 o
   1   6   7      800.53      899.79     91.65 o
   2   6   7     1353.41     1430.91    119.09 o
   3   6   7     1208.73     1282.17    111.58 o
   4   6   7      450.66      442.66     42.78 o
   5   6   7      116.49      127.70     23.04 o
   6   6   7      259.70      264.27     31.51 o
   7   6   7      343.41      351.03     42.53 o
  -4   7   7      142.96      129.47     39.01 o
  -3   7   7      399.32      477.39     56.78 o
  -2   7   7       72.29       85.61     28.95 o
  -1   7   7       28.81       32.32     18.17 o
   0   7   7      330.03      329.22     58.94 o
   1   7   7      604.36      655.17     82.72 o
   2   7   7      408.09      460.63     68.66 o
   3   7   7       70.32       62.36     22.82 o
   4   7   7      246.03      235.20     33.57 o
   5   7   7      572.60      606.26     55.15 o
   6   7   7      202.71      212.65     31.14 o
   7   7   7       48.80       67.77     17.29 o
  -3   8   7        6.00       -3.81     12.56 o
  -2   8   7      178.79      183.47     46.99 o
  -1   8   7      393.11      512.08     79.64 o
   0   8   7      127.74      141.22     40.84 o
   1   8   7        1.05      -10.79     12.08 o
   2   8   7       53.16       87.93     31.58 o
   3   8   7      180.29      191.96     32.57 o
   4   8   7      564.87      590.46     57.56 o
   5   8   7      172.75      190.34     39.57 o
   6   8   7        0.21       20.53     12.53 o
  -2  -8   8        9.23       -3.44     15.37 o
  -1  -8   8       37.39       35.01     24.96 o
   0  -8   8      201.11      264.69     55.11 o
   1  -8   8      125.84      160.29     42.12 o
   2  -8   8        1.91        3.28     11.36 o
   3  -8   8       26.26       72.07     27.20 o
  -4  -7   8        8.96       38.67     24.97 o
  -3  -7   8       61.51       77.63     31.64 o
  -2  -7   8      203.06      167.35     42.06 o
  -1  -7   8      285.55      309.02     57.60 o
   0  -7   8      154.91      188.70     43.38 o
   1  -7   8        0.04      -11.10     12.46 o
   2  -7   8      177.34      220.77     45.13 o
   3  -7   8      277.07      388.53     59.57 o
  -6  -6   8       37.78       17.91     16.12 o
  -5  -6   8       51.33       76.74     30.97 o
  -4  -6   8      252.12      240.57     52.69 o
  -3  -6   8      251.76      246.28     52.20 o
  -2  -6   8       20.04       28.46     14.78 o
  -1  -6   8       27.97       21.29     13.59 o
   0  -6   8      150.11      122.67     31.60 o
   1  -6   8      621.26      620.38     45.79 o
   2  -6   8      209.44      220.69     32.77 o
   3  -6   8        3.21       -8.75      8.75 o
   4  -6   8       22.87       29.14     10.68 o
   5  -6   8      151.18      155.91     48.99 o
   6  -6   8      103.76       90.78     37.87 o
  -7  -5   8        1.16        1.95     11.48 o
  -6  -5   8       87.65       89.48     32.45 o
  -5  -5   8      294.18      289.34     58.74 o
  -4  -5   8      331.34      311.20     57.22 o
  -3  -5   8       44.23       84.25     31.13 o
  -2  -5   8      193.10      205.24     42.09 o
  -1  -5   8      528.96      542.40     67.90 o
   0  -5   8      677.08      679.60     74.30 o
   1  -5   8      704.16      640.06     77.92 o
   2  -5   8        5.34        8.00      6.30 o
   3  -5   8      274.23      326.05     35.38 o
   4  -5   8      457.21      656.03     55.98 o
   5  -5   8      211.89      236.40     56.17 o
   6  -5   8        8.48        5.32     13.84 o
  -8  -4   8       24.26       38.69     24.01 o
  -7  -4   8      103.11       90.72     32.97 o
  -6  -4   8      271.67      365.91     63.64 o
  -5  -4   8       55.36       22.29     16.84 o
  -4  -4   8        5.05        2.33      2.97 o
  -3  -4   8      113.34      119.39     34.48 o
  -2  -4   8      353.21      346.09     52.01 o
  -1  -4   8      349.95      308.88     47.77 o
   0  -4   8      168.93      156.74     25.14 o
   1  -4   8      170.04      152.08     15.61 o
   2  -4   8      711.34      739.69     34.91 o
   3  -4   8      707.00      767.43     66.80 o
   4  -4   8       90.09       87.91     20.95 o
   5  -4   8        7.71      -16.46     16.46 o
   6  -4   8       59.80       67.50     31.10 o
   7  -4   8       80.00       33.47     25.07 o
  -8  -3   8      104.78      142.65     41.57 o
  -7  -3   8      139.39      179.06     46.32 o
  -6  -3   8       36.51       33.20     11.02 o
  -5  -3   8       46.21       30.78     10.39 o
  -4  -3   8      507.14      479.56     78.80 o
  -3  -3   8      594.61      527.31     83.66 o
  -2  -3   8     1227.50     1153.93     56.11 o
  -1  -3   8       59.89       63.06     11.19 o
   0  -3   8     1602.66     1443.15     64.26 o
   1  -3   8     1890.45     1806.57     86.80 o
   2  -3   8     1359.16     1359.83     87.33 o
   3  -3   8       18.79       10.47      4.37 o
   4  -3   8      410.39      444.03     34.99 o
   5  -3   8      378.30      348.59     27.28 o
   6  -3   8       89.49      114.01     39.54 o
   7  -3   8       42.90       67.15     30.78 o
  -7  -2   8       20.94       26.31     12.46 o
  -6  -2   8      385.72      419.81     52.23 o
  -5  -2   8      420.50      464.47     32.69 o
  -4  -2   8       93.89       62.90     15.28 o
  -3  -2   8        4.98       11.11      7.69 o
  -2  -2   8       10.13        6.00     11.85 o
  -1  -2   8      802.22      740.36     37.20 o
   0  -2   8      876.41      771.35     37.69 o
   1  -2   8      134.92      149.18     15.48 o
   2  -2   8       84.90      108.90     11.41 o
   3  -2   8     1343.29     1296.67     44.98 o
   4  -2   8      893.50      843.40     35.86 o
   5  -2   8      315.01      280.78     54.85 o
   6  -2   8        1.17      -13.71     20.99 o
   7  -2   8       96.71       53.20     29.32 o
   8  -2   8       51.27      -17.89     21.50 o
  -8  -1   8       13.61       -9.58     11.88 o
  -7  -1   8      254.38      180.44     44.02 o
  -6  -1   8      652.15      580.03     74.23 o
  -5  -1   8      498.77      525.61     60.17 o
  -4  -1   8      182.41      170.15     19.27 o
  -3  -1   8      791.11      745.77     76.88 o
  -2  -1   8     2724.99     2215.17     77.19 o
  -1  -1   8     1567.83     1435.15    100.84 o
   0  -1   8       85.52       88.59     15.27 o
   1  -1   8      440.21      421.26     32.63 o
   2  -1   8     2603.67     2573.36     72.18 o
   3  -1   8     1028.22      973.41     36.35 o
   4  -1   8      337.06      236.10     71.19 o
   5  -1   8       13.50       20.25      7.14 o
   6  -1   8      232.72      233.30     28.28 o
   7  -1   8      324.41      324.96     32.93 o
   8  -1   8       41.88       58.43     36.03 o
  -8   0   8      122.96       77.70     32.08 o
  -7   0   8       65.25       47.63     25.33 o
  -6   0   8        2.02        0.13      7.43 o
  -5   0   8       20.11       12.21     10.21 o
  -4   0   8      145.87      144.87     23.80 o
  -3   0   8      772.91      707.83     62.30 o
  -2   0   8      834.21      795.65     41.24 o
  -1   0   8       92.23      102.86     15.70 o
   0   0   8     1827.29     1759.41     65.32 o
   1   0   8     1716.27     1615.47     60.11 o
   2   0   8     1977.90     2022.25     61.55 o
   3   0   8       27.84       32.91      6.18 o
   4   0   8     1209.99     1162.69     45.32 o
   5   0   8      933.63      901.70     75.53 o
   6   0   8      545.72      516.23     41.27 o
   7   0   8        4.28        9.65      6.80 o
   8   0   8       29.59       34.00     25.30 o
  -7   1   8       58.58       40.70     22.28 o
  -6   1   8      220.44      191.67     50.32 o
  -5   1   8      882.06      828.54     55.01 o
  -4   1   8      863.39      817.25     67.99 o
  -3   1   8      190.34      184.78     29.45 o
  -2   1   8     1252.26     1054.61     57.43 o
  -1   1   8     3191.21     3016.23    159.41 o
   0   1   8      140.22       87.50     19.88 o
   1   1   8       19.75       18.87      6.68 o
   2   1   8       47.42       39.78      8.94 o
   3   1   8     1161.97     1123.68     46.33 o
   4   1   8     1324.17     1274.86     49.83 o
   5   1   8      373.20      332.06     26.81 o
   6   1   8        2.33        0.23      5.67 o
   7   1   8      212.37      263.68     28.39 o
   8   1   8      197.60      198.83     55.45 o
  -7   2   8      203.34      157.69     50.35 o
  -6   2   8       58.37       71.37     31.22 o
  -5   2   8       29.93       35.55     17.72 o
  -4   2   8        6.58        6.80      7.16 o
  -3   2   8      603.05      559.91     54.56 o
  -2   2   8     1174.47     1120.03     83.77 o
  -1   2   8     1226.13     1141.25     70.37 o
   0   2   8      177.72      162.02     28.44 o
   1   2   8     1351.38     1225.69     86.71 o
   2   2   8     1718.11     1711.37     76.89 o
   3   2   8     2407.35     2375.33     96.68 o
   4   2   8        7.00        1.85      7.02 o
   5   2   8      205.46      206.53     18.29 o
   6   2   8      889.19      827.39     39.82 o
   7   2   8      219.77      218.14     26.62 o
   8   2   8       73.89       45.91     27.11 o
  -6   3   8        1.81       -0.89     13.48 o
  -5   3   8      296.55      232.64     32.10 o
  -4   3   8     1467.43     1407.37    103.36 o
  -3   3   8      764.60      717.02     69.92 o
  -2   3   8       64.92       62.24     17.20 o
  -1   3   8       97.04       95.74     15.71 o
   0   3   8     1529.31     1557.39     76.05 o
   1   3   8     3413.90     3563.45    190.25 o
   2   3   8      819.01      786.05     42.67 o
   3   3   8        5.57        5.88      4.54 o
   4   3   8      837.96      887.37     53.39 o
   5   3   8     1429.21     1360.84     60.47 o
   6   3   8      341.28      352.60     25.85 o
   7   3   8        0.04        4.70     10.17 o
   8   3   8       42.08       51.83     28.32 o
  -5   4   8      165.24      158.00     28.09 o
  -4   4   8      334.36      316.63     49.26 o
  -3   4   8       63.71       39.48     17.17 o
  -2   4   8      466.88      443.02     55.71 o
  -1   4   8      272.18      290.96     44.70 o
   0   4   8     1621.41     1733.38    122.36 o
   1   4   8       50.33       40.90     17.26 o
   2   4   8      527.35      553.81     60.80 o
   3   4   8     2207.03     2250.88    142.97 o
   4   4   8     1620.35     1726.42    120.51 o
   5   4   8      142.78      142.18     29.61 o
   6   4   8      147.65      151.32     18.03 o
   7   4   8      363.89      298.59     34.17 o
   8   4   8      135.77      148.02     42.07 o
  -5   5   8        0.13       14.30     19.14 o
  -4   5   8      408.39      442.58     49.90 o
  -3   5   8     1042.28     1072.21    101.00 o
  -2   5   8      117.85      125.43     31.20 o
  -1   5   8        0.56      -13.15     13.15 o
   0   5   8       14.79       25.65     14.51 o
   1   5   8      969.00      945.90     87.20 o
   2   5   8      774.53      786.05     77.95 o
   3   5   8      256.45      289.78     45.21 o
   4   5   8        0.40       12.44     11.61 o
   5   5   8      290.64      270.34     30.47 o
   6   5   8      331.91      330.91     34.46 o
   7   5   8      209.18      224.48     41.05 o
  -4   6   8      354.20      387.98     49.85 o
  -3   6   8      381.65      404.01     65.04 o
  -2   6   8        8.33       -6.69     11.30 o
  -1   6   8      181.89      181.50     41.72 o
   0   6   8      846.71      931.06     95.01 o
   1   6   8     1141.86     1292.45    113.99 o
   2   6   8      321.14      352.27     54.98 o
   3   6   8      207.53      192.15     40.46 o
   4   6   8     1489.38     1568.27    127.34 o
   5   6   8     1105.47     1077.45     70.82 o
   6   6   8      154.22      152.08     25.87 o
   7   6   8       37.13       50.31     24.05 o
  -4   7   8        8.10        5.43     12.78 o
  -3   7   8        2.58       19.78     20.93 o
  -2   7   8      321.46      347.76     61.91 o
  -1   7   8      522.21      579.52     81.87 o
   0   7   8      192.19      227.73     49.07 o
   1   7   8       22.45       29.16     23.92 o
   2   7   8      337.45      375.35     62.41 o
   3   7   8      210.77      260.81     50.94 o
   4   7   8      433.35      421.99     45.76 o
   5   7   8       80.17       77.09     20.16 o
   6   7   8       55.25       33.60     24.95 o
   7   7   8      172.90      181.05     41.60 o
  -2   8   8       98.95      136.61     43.45 o
  -1   8   8        2.26        5.51     16.15 o
   0   8   8       91.75      105.63     34.34 o
   1   8   8      495.32      513.53     78.78 o
   2   8   8      326.43      300.66     61.59 o
   3   8   8       15.36        3.13      7.76 o
   4   8   8       87.49       66.38     17.87 o
   5   8   8      339.09      348.99     44.34 o
   6   8   8      220.98      220.63     33.90 o
  -1  -8   9       16.82       13.86     16.21 o
   0  -8   9        2.71        4.94     15.58 o
   1  -8   9       17.03       -1.04     16.09 o
   2  -8   9       40.14       72.94     28.45 o
  -3  -7   9      221.57      258.10     56.70 o
  -2  -7   9       31.80       28.22     19.92 o
  -1  -7   9       35.18       40.83     19.84 o
   0  -7   9      169.68      207.21     47.71 o
   1  -7   9      233.39      291.19     55.79 o
   2  -7   9       55.69       60.55     24.10 o
   3  -7   9        4.76        7.76     11.26 o
  -5  -6   9      108.00      164.26     47.52 o
  -4  -6   9      131.62      139.72     41.34 o
  -3  -6   9        0.39       -5.01     10.13 o
  -2  -6   9      193.93      212.52     48.02 o
  -1  -6   9      321.49      375.26     60.17 o
   0  -6   9       26.73       27.77     18.48 o
   1  -6   9        2.79        1.66      9.80 o
   2  -6   9       21.22       38.12     12.45 o
   3  -6   9      130.13      153.90     26.25 o
   4  -6   9       81.24       81.95     30.10 o
   5  -6   9       24.31       -5.73     12.37 o
   6  -6   9        0.09       -6.92     14.01 o
  -6  -5   9      179.77      185.73     48.94 o
  -5  -5   9       35.29       11.70     15.87 o
  -4  -5   9      102.04       91.23     31.68 o
  -3  -5   9      493.68      519.64     74.32 o
  -2  -5   9      674.93      622.12     77.97 o
  -1  -5   9       44.60       50.17     20.44 o
   0  -5   9       71.56       68.84     24.39 o
   1  -5   9      252.77      224.54     19.71 o
   2  -5   9      361.20      351.93     28.62 o
   3  -5   9      204.76      227.97     29.32 o
   4  -5   9        8.83        9.79      8.65 o
   5  -5   9       31.38       23.97     11.55 o
   6  -5   9       87.01      127.15     42.33 o
  -7  -4   9       59.72      114.45     38.33 o
  -6  -4   9        8.63        5.18     15.76 o
  -5  -4   9       50.53       27.94     18.66 o
  -4  -4   9      426.82      414.84     66.82 o
  -3  -4   9      664.76      694.55     82.88 o
  -2  -4   9      238.81      251.09     45.80 o
  -1  -4   9      128.14       95.74     25.44 o
   0  -4   9      361.61      333.58     58.86 o
   1  -4   9      357.96      357.12     24.73 o
   2  -4   9      107.07       94.99     14.18 o
   3  -4   9        2.77        3.01      3.96 o
   4  -4   9      148.86      196.02     25.11 o
   5  -4   9      258.61      304.36     60.96 o
   6  -4   9       13.17       26.43     21.56 o
   7  -4   9        2.24      -28.17     28.17 o
  -8  -3   9        4.97       -4.53     11.91 o
  -7  -3   9       42.09       44.38     27.33 o
  -6  -3   9      404.99      481.53     74.94 o
  -5  -3   9      799.26      761.36    236.23 o
  -4  -3   9       61.25       35.69     15.26 o
  -3  -3   9      168.67      157.24     19.45 o
  -2  -3   9      578.91      560.84     38.17 o
  -1  -3   9      523.73      513.30     35.87 o
   0  -3   9      950.58      889.92     66.48 o
   1  -3   9        7.42        4.32      4.17 o
   2  -3   9      412.26      427.75     25.15 o
   3  -3   9      655.42      768.34     51.36 o
   4  -3   9      874.52      917.22     55.43 o
   5  -3   9       32.68       25.68     10.24 o
   6  -3   9       97.36      109.79     38.10 o
   7  -3   9       92.21      101.20     41.65 o
  -6  -2   9      254.77      258.31     52.66 o
  -5  -2   9      164.14      167.47     25.31 o
  -4  -2   9      647.27      612.17     41.37 o
  -3  -2   9     1507.80     1445.70    123.84 o
  -2  -2   9      303.48      284.56     44.37 o
  -1  -2   9       64.99       62.80     13.30 o
   0  -2   9      220.57      218.33     19.73 o
   1  -2   9      458.87      470.63     29.30 o
   2  -2   9      591.14      634.12     36.63 o
   3  -2   9      149.52      136.37     12.84 o
   4  -2   9       12.97       13.46      4.78 o
   5  -2   9      239.17      260.26     54.47 o
   6  -2   9      223.75      229.62     30.20 o
   7  -2   9       98.33      109.20     41.68 o
  -7  -1   9       29.83       18.33     14.84 o
  -6  -1   9       29.71       10.59     12.62 o
  -5  -1   9     1016.75     1102.64     92.70 o
  -4  -1   9     1595.76     1658.06     70.57 o
  -3  -1   9      326.96      285.60     30.14 o
  -2  -1   9        0.39        2.98      5.77 o
  -1  -1   9      417.83      415.48     35.79 o
   0  -1   9     2116.39     2011.72     73.20 o
   1  -1   9     2032.56     1310.43    510.38 o
   2  -1   9      342.46      325.78     24.96 o
   3  -1   9      176.50      166.91     14.02 o
   4  -1   9     1060.68     1005.65     94.85 o
   5  -1   9      827.20      853.52     83.22 o
   6  -1   9      106.38       93.99     19.05 o
   7  -1   9        9.00       14.10     15.19 o
   8  -1   9       10.62        9.03     23.58 o
  -8   0   9        3.85      -17.38     17.38 o
  -7   0   9       70.01       16.02     15.37 o
  -6   0   9      258.15      228.65     49.40 o
  -5   0   9      920.55      874.60     57.72 o
  -4   0   9      434.38      385.41     45.50 o
  -3   0   9      121.62       76.91     21.12 o
  -2   0   9      973.03      965.80     76.65 o
  -1   0   9     2330.98     2182.60     78.30 o
   0   0   9      238.16      228.30     20.10 o
   1   0   9       19.56        4.56      9.67 o
   2   0   9      634.89      630.13     65.00 o
   3   0   9      903.93      946.49     39.35 o
   4   0   9      717.90      667.64     34.10 o
   5   0   9       98.50       47.76     30.87 o
   6   0   9      232.03      229.98     30.96 o
   7   0   9      152.03      156.93     28.76 o
   8   0   9      226.35      340.32     75.37 o
  -7   1   9      305.11      312.09     65.50 o
  -6   1   9       37.71       39.78     22.92 o
  -5   1   9      241.36      223.24     40.01 o
  -4   1   9      648.25      637.74     61.78 o
  -3   1   9     1142.58     1128.37     85.87 o
  -2   1   9      956.12      818.38     69.37 o
  -1   1   9       28.86       23.91      9.15 o
   0   1   9     1403.49     1318.32     67.00 o
   1   1   9     3054.48     2813.20     93.82 o
   2   1   9      793.34      742.74     49.92 o
   3   1   9      136.80      129.26     14.76 o
   4   1   9      119.44      128.44     14.77 o
   5   1   9      496.24      501.51     31.77 o
   6   1   9      539.99      543.45    103.58 o
   7   1   9       74.65       78.98     16.27 o
   8   1   9       28.31       32.34     26.43 o
  -6   2   9      177.96       99.58     43.21 o
  -5   2   9      615.89      624.08     52.05 o
  -4   2   9     1209.69     1147.51     89.46 o
  -3   2   9       83.79       66.45     19.72 o
  -2   2   9       61.80       58.83     11.48 o
  -1   2   9      889.72      871.49     51.99 o
   0   2   9     1504.23     1426.13     58.74 o
   1   2   9      722.17      673.82     38.59 o
   2   2   9       11.32        7.05      5.92 o
   3   2   9      968.67      872.59     72.28 o
   4   2   9     1025.95     1001.08     47.49 o
   5   2   9      608.54      603.50     34.35 o
   6   2   9       43.36       32.54      6.14 o
   7   2   9       58.76       53.72     14.11 o
   8   2   9      138.60      167.64     53.83 o
  -6   3   9      364.74      308.84     71.37 o
  -5   3   9      185.77      212.18     31.16 o
  -4   3   9       29.07       18.82     12.49 o
  -3   3   9      357.97      388.04     51.71 o
  -2   3   9     1559.14     1469.41    108.39 o
  -1   3   9     1609.60     1553.47    111.06 o
   0   3   9      447.46      405.01     50.53 o
   1   3   9       76.79       65.88     18.77 o
   2   3   9      805.59      802.14     73.04 o
   3   3   9     2853.42     2845.82    164.84 o
   4   3   9      380.35      411.48     49.90 o
   5   3   9        4.21       -0.03      9.71 o
   6   3   9      207.65      194.59     19.64 o
   7   3   9      464.23      494.62     45.57 o
   8   3   9       75.88       74.11     38.70 o
  -5   4   9       48.78       -1.94     10.53 o
  -4   4   9      468.97      468.84     61.04 o
  -3   4   9      723.92      683.97     72.88 o
  -2   4   9      165.38      150.20     32.65 o
  -1   4   9       82.94       68.65     21.82 o
   0   4   9      244.08      221.08     38.19 o
   1   4   9      383.86      444.51     55.24 o
   2   4   9     1179.88     1220.57     97.96 o
   3   4   9        1.91       -0.88      7.26 o
   4   4   9      525.05      505.08     58.77 o
   5   4   9      453.77      506.18     60.11 o
   6   4   9      330.86      341.67     32.25 o
   7   4   9       70.87       58.14     14.75 o
   8   4   9       19.43      -11.53     16.29 o
  -4   5   9      325.11      326.74     42.71 o
  -3   5   9       72.11       56.46     22.24 o
  -2   5   9      828.62      774.92     83.25 o
  -1   5   9     1181.26     1134.83    101.20 o
   0   5   9      332.33      347.93     52.51 o
   1   5   9        9.05       22.54     11.83 o
   2   5   9        2.90        0.73     10.23 o
   3   5   9      388.97      384.14     54.64 o
   4   5   9      790.90      830.33     82.05 o
   5   5   9      175.25      204.76     39.37 o
   6   5   9       29.75       21.88      9.70 o
   7   5   9       83.38      112.24     28.12 o
  -4   6   9        0.08       -3.30      9.68 o
  -3   6   9      105.93       62.42     23.57 o
  -2   6   9      482.55      491.90     71.23 o
  -1   6   9      585.02      545.57     73.45 o
   0   6   9      134.93       94.42     28.19 o
   1   6   9      213.64      227.67     44.28 o
   2   6   9      777.00      832.13     88.27 o
   3   6   9      454.75      411.97     59.54 o
   4   6   9       50.54       46.03     19.30 o
   5   6   9       46.60       44.80     12.32 o
   6   6   9      133.75      112.85     21.27 o
   7   6   9      301.65      297.65     52.57 o
  -4   7   9      224.92      274.45     59.04 o
  -3   7   9      247.79      223.24     51.55 o
  -2   7   9       36.12       58.44     27.57 o
  -1   7   9        2.91       -5.93     11.04 o
   0   7   9      210.59      195.13     45.60 o
   1   7   9      511.76      653.82     84.21 o
   2   7   9      215.91      286.97     55.71 o
   3   7   9       11.27       37.82     21.64 o
   4   7   9      130.93      131.24     36.83 o
   5   7   9      148.46      170.86     28.16 o
   6   7   9      211.57      216.87     32.06 o
   7   7   9       60.92       85.56     28.79 o
  -1   8   9      170.81      194.20     50.75 o
   0   8   9      209.65      224.72     54.04 o
   1   8   9       12.00       22.96     18.12 o
   2   8   9      185.69      221.31     51.38 o
   3   8   9      175.56      186.15     46.79 o
   4   8   9       46.85       69.29     19.32 o
   5   8   9        9.32       24.04     11.11 o
   6   8   9        0.14        4.15      9.54 o
   1  -8  10       25.43       40.02     27.36 o
   2  -8  10       12.07      -19.50     19.50 o
  -2  -7  10       84.04      123.17     39.33 o
  -1  -7  10      149.53      184.71     45.48 o
   0  -7  10       32.72       40.22     22.97 o
   1  -7  10        4.49       -3.69     10.52 o
   2  -7  10       27.41       22.41     16.19 o
   3  -7  10       62.78       91.49     26.25 o
  -4  -6  10      224.68      178.26     46.50 o
  -3  -6  10      489.03      526.14     80.59 o
  -2  -6  10      270.65      336.14     61.40 o
  -1  -6  10        0.19       21.40     15.90 o
   0  -6  10      100.37      107.38     32.42 o
   1  -6  10      211.50      266.69     50.14 o
   2  -6  10       53.54       32.91     15.48 o
   3  -6  10       29.44       36.88     12.92 o
   4  -6  10        0.82       18.84     16.84 o
   5  -6  10       32.93       18.67     18.09 o
  -5  -5  10      244.28      173.87     47.50 o
  -4  -5  10      181.35      114.91     40.74 o
  -3  -5  10       70.73       64.99     27.17 o
  -2  -5  10       12.19       34.18     16.38 o
  -1  -5  10      244.53      212.19     45.45 o
   0  -5  10      540.93      606.13     74.62 o
   1  -5  10      100.06      105.25     29.61 o
   2  -5  10        0.15       -1.71      6.35 o
   3  -5  10       45.52       49.67     14.76 o
   4  -5  10      157.70      223.35     29.76 o
   5  -5  10       76.24      112.87     37.66 o
   6  -5  10        6.55      -12.38     20.31 o
  -6  -4  10      457.32      598.23     87.39 o
  -5  -4  10      466.15      554.94     81.51 o
  -4  -4  10        6.10      -18.66     18.66 o
  -3  -4  10      305.57      320.42     57.48 o
  -2  -4  10      825.18      853.25     92.46 o
  -1  -4  10      469.89      339.43    127.82 o
   0  -4  10      181.94      149.89     20.88 o
   1  -4  10        1.22       -2.51      4.68 o
   2  -4  10      249.71      256.31     23.99 o
   3  -4  10      233.90      266.63     31.37 o
   4  -4  10      120.91      138.26     21.68 o
   5  -4  10        2.01       48.11     24.95 o
   6  -4  10       40.90       30.24     27.33 o
  -7  -3  10       61.87       55.17     28.08 o
  -6  -3  10        0.07       -7.25     15.35 o
  -5  -3  10       65.47       46.95     15.40 o
  -4  -3  10      324.31      296.09     31.54 o
  -3  -3  10      805.65      790.97     39.59 o
  -2  -3  10      282.11      297.26     27.80 o
  -1  -3  10       65.58       52.84     10.67 o
   0  -3  10      237.61      216.63     24.81 o
   1  -3  10      578.97      583.80     43.29 o
   2  -3  10      736.38      727.92     35.16 o
   3  -3  10        0.21       -5.26      5.29 o
   4  -3  10       44.63       51.28     12.16 o
   5  -3  10      221.48      262.82     55.68 o
   6  -3  10      195.57      279.70     63.32 o
   7  -3  10       36.50       45.19     37.02 o
  -6  -2  10      335.45      353.29     67.49 o
  -5  -2  10     1212.72     1217.77    103.05 o
  -4  -2  10      699.34      681.28     43.01 o
  -3  -2  10       23.65       15.65     14.06 o
  -2  -2  10     1489.03     1429.63     77.01 o
  -1  -2  10     1380.42     1411.05     74.31 o
   0  -2  10      140.82      129.54     20.09 o
   1  -2  10      301.19      282.21     23.36 o
   2  -2  10      116.34      104.16     12.06 o
   3  -2  10      241.62      248.48     27.30 o
   4  -2  10      207.82      222.46     25.41 o
   5  -2  10      152.05      201.17     48.38 o
   6  -2  10       10.18       -0.18     22.94 o
   7  -2  10       32.42       51.29     28.59 o
  -7  -1  10      145.84      152.23     40.61 o
  -6  -1  10      167.76      115.30     33.97 o
  -5  -1  10      101.79       77.24     16.39 o
  -4  -1  10       27.50       13.34      7.76 o
  -3  -1  10      635.29      573.11     46.31 o
  -2  -1  10     1960.28     1685.56     85.13 o
  -1  -1  10     1071.50     1069.89     50.96 o
   0  -1  10       21.43       23.77     10.13 o
   1  -1  10      133.63      132.94     16.02 o
   2  -1  10     1375.88     1324.79     64.94 o
   3  -1  10      719.66      752.48     52.33 o
   4  -1  10      116.66      112.98     13.54 o
   5  -1  10        0.07        6.22      3.46 o
   6  -1  10      220.10      252.29     31.64 o
   7  -1  10      164.57      208.02     29.41 o
  -7   0  10      119.84      103.81     35.65 o
  -6   0  10        1.94       24.75     17.88 o
  -5   0  10      320.01      255.27     30.63 o
  -4   0  10      912.63      777.51     71.04 o
  -3   0  10      563.92      469.80     54.98 o
  -2   0  10      446.86      342.38     45.11 o
  -1   0  10       19.92        9.26      8.61 o
   0   0  10      733.39      740.07     40.95 o
   1   0  10     1301.51     1337.45     58.38 o
   2   0  10      210.69      133.20     40.30 o
   3   0  10       45.06       33.10      7.71 o
   4   0  10       70.52       73.95     10.98 o
   5   0  10      102.79       92.64     28.67 o
   6   0  10      269.74      312.81     34.97 o
   7   0  10       21.01       23.16      8.83 o
   8   0  10        7.56       49.79     35.75 o
  -7   1  10       30.94       55.72     29.56 o
  -6   1  10      246.80      238.29     54.15 o
  -5   1  10      523.57      495.53     45.52 o
  -4   1  10      263.52      276.49     41.25 o
  -3   1  10      175.06      153.76     29.87 o
  -2   1  10      461.40      404.30     48.56 o
  -1   1  10     1900.44     1758.05    116.02 o
   0   1  10      850.06      760.14     69.13 o
   1   1  10       55.73       45.81      9.82 o
   2   1  10      325.11      283.53     28.00 o
   3   1  10     1617.47     1491.39    103.82 o
   4   1  10      188.89      193.50     18.38 o
   5   1  10      251.26      261.93     20.98 o
   6   1  10        0.21       -8.40      8.91 o
   7   1  10      110.71      122.47     21.57 o
   8   1  10      148.41      202.15     56.76 o
  -6   2  10      268.82      266.42     63.20 o
  -5   2  10       63.71       42.02     13.64 o
  -4   2  10      278.32      250.06     39.98 o
  -3   2  10      745.15      732.29     72.20 o
  -2   2  10     1293.41     1211.05     96.84 o
  -1   2  10      608.10      560.81     59.65 o
   0   2  10       38.43       26.87     15.66 o
   1   2  10      738.37      719.61     68.03 o
   2   2  10      413.66      425.59     35.71 o
   3   2  10      140.42      158.15     24.98 o
   4   2  10        7.45        1.10      6.85 o
   5   2  10        1.86       -3.05      6.04 o
   6   2  10      141.50      125.77     29.66 o
   7   2  10      202.77      239.63     30.90 o
   8   2  10       30.32       26.96     25.20 o
  -5   3  10       95.03       64.78     52.89 o
  -4   3  10      629.79      637.34     70.43 o
  -3   3  10      523.86      490.94     59.57 o
  -2   3  10      163.60      135.95     30.52 o
  -1   3  10       12.16        9.07      9.42 o
   0   3  10     1323.61     1351.28    105.02 o
   1   3  10      981.74     1002.60     87.76 o
   2   3  10      981.05     1011.27     87.69 o
   3   3  10       37.41       18.42     10.80 o
   4   3  10      491.05      518.39     58.50 o
   5   3  10      770.45      822.34     76.57 o
   6   3  10      283.19      309.04     25.26 o
   7   3  10       12.44       15.99      9.51 o
   8   3  10       56.44       65.97     32.49 o
  -5   4  10      263.23      243.89     67.26 o
  -4   4  10      151.75      113.45     29.14 o
  -3   4  10       20.77       16.44     12.91 o
  -2   4  10      634.42      646.32     73.78 o
  -1   4  10     1319.20     1206.05    103.03 o
   0   4  10      233.59      224.44     40.89 o
   1   4  10      595.80      471.33     58.59 o
   2   4  10        0.66      -13.27     13.27 o
   3   4  10       10.76       -5.40      9.64 o
   4   4  10      280.76      282.97     44.92 o
   5   4  10       87.04       82.28     22.82 o
   6   4  10       17.57        4.17      5.83 o
   7   4  10      112.55       99.63     24.15 o
   8   4  10      104.59      136.26     44.33 o
  -4   5  10      134.18      110.03     31.81 o
  -3   5  10      607.03      582.25     74.53 o
  -2   5  10      584.62      505.27     66.63 o
  -1   5  10      460.77      413.53     60.11 o
   0   5  10      286.32      230.19     44.52 o
   1   5  10     1096.89     1109.25    103.44 o
   2   5  10      547.54      619.27     74.08 o
   3   5  10      274.99      289.98     48.77 o
   4   5  10        1.97       -9.91     11.35 o
   5   5  10      174.21      216.02     40.87 o
   6   5  10      237.26      231.37     29.35 o
   7   5  10      123.74      142.98     32.71 o
  -4   6  10      264.74      326.62     59.27 o
  -3   6  10      312.53      348.00     61.27 o
  -2   6  10        9.04        3.99     18.20 o
  -1   6  10       89.22       97.35     31.78 o
   0   6  10      360.19      366.40     59.24 o
   1   6  10      314.15      322.75     54.34 o
   2   6  10      154.30      163.79     38.27 o
   3   6  10      131.85       95.59     27.16 o
   4   6  10       96.74       87.63     27.57 o
   5   6  10      286.07      300.29     50.86 o
   6   6  10      200.20      200.44     29.71 o
   7   6  10       15.66       -7.76     11.02 o
  -3   7  10       66.39       17.24     17.91 o
  -2   7  10      363.12      414.30     71.22 o
  -1   7  10      322.80      318.61     61.54 o
   0   7  10      292.52      320.48     60.03 o
   1   7  10        6.69        0.14     11.60 o
   2   7  10      269.34      263.24     53.94 o
   3   7  10      413.58      446.48     70.57 o
   4   7  10      204.44      251.72     50.63 o
   5   7  10        0.89        0.60     33.74 o
   6   7  10       11.41       21.67      9.87 o
   7   7  10       34.35       48.00     22.71 o
   2   8  10      130.02      183.42     48.10 o
   3   8  10      150.65      176.34     47.14 o
   4   8  10        0.03      -13.51     13.51 o
   5   8  10       95.95       74.42     26.00 o
   6   8  10       61.90       52.85     24.04 o
  -1  -7  11        0.34      -25.64     25.64 o
   0  -7  11       58.30       76.81     29.18 o
   1  -7  11      105.71      165.05     43.64 o
   2  -7  11       26.16       38.95     19.12 o
  -3  -6  11       15.58        6.86     13.75 o
  -2  -6  11      123.92      119.83     35.43 o
  -1  -6  11      321.26      369.38     65.71 o
   0  -6  11      328.21      400.03     65.74 o
   1  -6  11       23.05       27.08     17.57 o
   2  -6  11       64.51       71.82     27.92 o
   3  -6  11       84.16      137.06     34.04 o
  -4  -5  11       75.03       78.24     36.00 o
  -3  -5  11      234.83      210.95     52.13 o
  -2  -5  11      345.46      323.90     58.98 o
  -1  -5  11       86.94      111.70     33.30 o
   0  -5  11        0.94      -18.72     18.72 o
   1  -5  11      123.03      162.46     39.58 o
   2  -5  11      227.39      263.76     31.77 o
   3  -5  11       32.47       42.56     13.36 o
   4  -5  11       10.47       61.53     26.01 o
   5  -5  11        4.16       13.83     16.32 o
   6  -5  11       31.81       89.63     36.81 o
  -5  -4  11      193.70      207.27     52.40 o
  -4  -4  11      202.87      170.90     44.16 o
  -3  -4  11      365.43      406.96     65.15 o
  -2  -4  11       96.46      107.64     33.61 o
  -1  -4  11       50.65       40.44     20.44 o
   0  -4  11      468.73      520.92     68.97 o
   1  -4  11      436.14      428.17    105.02 o
   2  -4  11      105.06       85.39     12.83 o
   3  -4  11        2.76      -15.04     16.55 o
   4  -4  11       54.36       73.55     17.11 o
   5  -4  11       83.49      139.46     44.36 o
   6  -4  11       45.41      108.79     40.95 o
  -6  -3  11       81.42      118.69     42.69 o
  -5  -3  11      196.61      207.96     58.80 o
  -4  -3  11       52.55       54.83     26.13 o
  -3  -3  11        6.16       -9.35      9.35 o
  -2  -3  11      411.37      427.79     36.83 o
  -1  -3  11      868.85      864.49     54.89 o
   0  -3  11       94.52      100.45     17.39 o
   1  -3  11        3.26      -10.54     10.54 o
   2  -3  11       37.19       35.65      8.03 o
   3  -3  11      134.76      154.55     18.09 o
   4  -3  11      222.18      258.52     29.14 o
   5  -3  11       27.04       69.21     30.49 o
   6  -3  11        0.01       14.09     26.05 o
   7  -3  11       64.29       48.56     29.58 o
  -6  -2  11       76.67      111.71     37.60 o
  -5  -2  11        8.48       -1.52      9.79 o
  -4  -2  11      210.88      184.50     22.32 o
  -3  -2  11      735.42      630.78     52.37 o
  -2  -2  11     1626.15     1602.06     84.71 o
  -1  -2  11      230.58      212.49     26.57 o
   0  -2  11      910.86      893.84     58.16 o
   1  -2  11      461.84      464.24     40.70 o
   2  -2  11      154.74      167.66     17.99 o
   3  -2  11      163.20      153.87     17.04 o
   4  -2  11        8.25        6.32      4.93 o
   5  -2  11        9.98       18.62     16.02 o
   6  -2  11       74.85       93.09     20.64 o
   7  -2  11       52.95      118.73     46.10 o
  -6  -1  11        1.37      -19.66     19.66 o
  -5  -1  11      172.35      169.82     25.97 o
  -4  -1  11      323.45      303.07     29.81 o
  -3  -1  11      280.93      279.95     32.06 o
  -2  -1  11      371.39      318.99     42.77 o
  -1  -1  11      309.55      281.69     25.60 o
   0  -1  11      755.48      781.89     44.19 o
   1  -1  11      971.72      999.74     50.68 o
   2  -1  11      262.96      254.82     22.04 o
   3  -1  11       19.01       12.08      6.76 o
   4  -1  11      232.61      232.89     21.00 o
   5  -1  11      303.76      361.78     38.88 o
   6  -1  11       61.78       64.53     16.19 o
   7  -1  11        0.32        5.35     26.36 o
  -7   0  11       52.95      -20.31     20.31 o
  -6   0  11      158.88      116.65     37.32 o
  -5   0  11      238.90      205.28     28.95 o
  -4   0  11       81.60       57.98     18.61 o
  -3   0  11      142.26      114.33     26.19 o
  -2   0  11      879.58      812.64     76.88 o
  -1   0  11      962.95      923.28     81.48 o
   0   0  11      270.87      252.40     29.27 o
   1   0  11       79.34       71.27     16.61 o
   2   0  11        2.39       -1.26      5.92 o
   3   0  11      489.00      496.20     37.82 o
   4   0  11      320.95      347.66     26.51 o
   5   0  11      108.48       88.57     19.95 o
   6   0  11        4.66       13.55      8.37 o
   7   0  11       40.91       36.47     18.76 o
  -6   1  11       31.96       20.54     19.12 o
  -5   1  11        3.01       -5.32     19.45 o
  -4   1  11      436.52      418.26     54.21 o
  -3   1  11      862.88      754.97     73.94 o
  -2   1  11      598.58      593.09     63.20 o
  -1   1  11       33.04       24.13     13.24 o
   0   1  11      288.77      250.51     38.71 o
   1   1  11     1209.96     1070.90     87.22 o
   2   1  11     1092.70     1061.06     61.20 o
   3   1  11      123.32      130.39     18.60 o
   4   1  11       97.91       75.75     17.61 o
   5   1  11      239.87      237.36     20.81 o
   6   1  11       93.16      117.07     34.73 o
   7   1  11       64.96       71.36     18.11 o
  -6   2  11       48.48        1.31     12.56 o
  -5   2  11      232.23      201.86     30.71 o
  -4   2  11      966.53     1021.69     90.81 o
  -3   2  11      197.63      210.37     38.70 o
  -2   2  11      103.82       85.24     23.51 o
  -1   2  11      469.56      470.05     57.65 o
   0   2  11      962.41      924.71     83.17 o
   1   2  11      570.27      520.33     58.87 o
   2   2  11      957.56      910.86     80.72 o
   3   2  11        6.34        8.39      5.82 o
   4   2  11      429.19      448.85     36.63 o
   5   2  11      527.59      586.68     50.22 o
   6   2  11      127.77      103.32     20.91 o
   7   2  11       10.04       12.43      9.37 o
  -5   3  11      123.11       92.44     39.53 o
  -4   3  11       45.38       32.04     15.02 o
  -3   3  11       61.59       55.92     20.61 o
  -2   3  11      553.79      568.85     66.47 o
  -1   3  11     1367.30     1198.34    101.85 o
   0   3  11      629.09      615.08     68.54 o
   1   3  11       21.64       23.78     11.60 o
   2   3  11      590.36      611.22     68.26 o
   3   3  11      417.43      436.55     56.30 o
   4   3  11      356.41      354.26     34.95 o
   5   3  11      128.16      120.39     18.87 o
   6   3  11       35.85       35.37     13.98 o
   7   3  11      168.00      166.28     26.23 o
  -4   4  11      332.83      358.03     54.94 o
  -3   4  11      781.92      815.32     87.77 o
  -2   4  11      134.85      119.63     31.74 o
  -1   4  11       33.40       15.50     12.73 o
   0   4  11      247.74      260.06     44.71 o
   1   4  11     1173.63     1177.10    102.99 o
   2   4  11      731.50      725.77     77.05 o
   3   4  11       54.46       66.21     21.95 o
   4   4  11        2.45      -16.29     16.29 o
   5   4  11       78.89       71.15     23.80 o
   6   4  11      251.37      292.73     47.64 o
   7   4  11       41.15       59.86     22.69 o
  -4   5  11      181.42      185.77     42.28 o
  -3   5  11       77.00       69.96     25.08 o
  -2   5  11      105.76       74.60     24.56 o
  -1   5  11      511.48      418.48     63.45 o
   0   5  11     1345.78     1329.51    118.71 o
   1   5  11      470.07      514.21     68.61 o
   2   5  11      116.05      128.41     34.23 o
   3   5  11      268.88      261.74     47.37 o
   4   5  11      378.19      394.20     58.71 o
   5   5  11      192.46      245.33     45.58 o
   6   5  11       50.32       65.33     14.43 o
   7   5  11       20.88       -6.37     10.17 o
  -4   6  11        3.36        5.57     11.46 o
  -3   6  11      158.62      223.56     50.48 o
  -2   6  11      328.87      413.74     67.69 o
  -1   6  11      387.00      424.39     66.57 o
   0   6  11      317.11      282.18     52.94 o
   1   6  11        2.13       24.15     19.40 o
   2   6  11      347.98      447.98     65.94 o
   3   6  11      773.06      797.15     89.54 o
   4   6  11      237.19      291.99     51.10 o
   5   6  11       12.23       21.62     15.04 o
   6   6  11       37.27        5.77     12.31 o
   7   6  11      112.29      137.45     34.52 o
  -2   7  11      106.74       70.72     30.36 o
  -1   7  11       46.22       34.26     19.24 o
   0   7  11      302.85      285.94     58.50 o
   1   7  11      375.58      353.09     62.25 o
   2   7  11      211.87      213.66     47.65 o
   3   7  11       62.74       83.36     27.81 o
   4   7  11       74.00       80.90     30.00 o
   5   7  11      248.42      245.92     35.55 o
   6   7  11      101.85      114.92     38.69 o
   7   7  11       12.66       38.79     21.50 o
   5   8  11       76.97       43.49     21.19 o
   0  -7  12       50.85       57.13     31.99 o
   1  -7  12        3.55       40.87     23.35 o
   2  -7  12       20.41       19.79     17.25 o
  -2  -6  12       99.75       99.38     35.81 o
  -1  -6  12        2.70       -8.98     16.88 o
   0  -6  12       30.38       21.85     16.49 o
   1  -6  12      125.27      152.14     41.18 o
   2  -6  12      169.66      250.42     49.56 o
   3  -6  12       46.92       88.29     28.37 o
  -4  -5  12      242.08      273.52     63.22 o
  -3  -5  12       69.88       52.97     29.13 o
  -2  -5  12       11.24        6.34     10.68 o
  -1  -5  12      101.12      125.28     35.45 o
   0  -5  12      232.60      219.08     46.19 o
   1  -5  12      142.79      163.44     40.52 o
   2  -5  12       27.75       19.70     12.02 o
   3  -5  12       21.37       12.93      9.70 o
   4  -5  12       80.30      127.02     38.34 o
   5  -5  12       21.90       65.40     34.08 o
   6  -5  12        2.60       85.79     36.54 o
  -5  -4  12       81.32       78.05     19.89 o
  -4  -4  12       25.54       23.83     12.79 o
  -3  -4  12       27.13       41.33     21.16 o
  -2  -4  12      199.38      215.74     46.85 o
  -1  -4  12      395.80      402.60     63.85 o
   0  -4  12      238.32      285.53     52.13 o
   1  -4  12       29.47       23.79     12.17 o
   2  -4  12      129.16      139.86     31.86 o
   3  -4  12      252.94      284.11     33.14 o
   4  -4  12      190.30      236.19     30.08 o
   5  -4  12        9.07       -0.48     16.45 o
   6  -4  12       13.15       39.09     25.88 o
  -5  -3  12       27.43       15.34     15.60 o
  -4  -3  12      171.23      154.84     27.78 o
  -3  -3  12      339.92      374.68     63.67 o
  -2  -3  12      242.30      222.25     47.19 o
  -1  -3  12       17.37       25.10     20.35 o
   0  -3  12      234.15      232.88     27.97 o
   1  -3  12      751.92      774.45     64.84 o
   2  -3  12       73.26       94.43     25.55 o
   3  -3  12        7.01        2.19      6.18 o
   4  -3  12        0.54        2.64      6.88 o
   5  -3  12       50.49       98.73     37.03 o
   6  -3  12       31.75       25.86     26.32 o
  -5  -2  12      221.30      241.55     76.08 o
  -4  -2  12      337.93      340.31     31.87 o
  -3  -2  12       34.81       20.57     10.90 o
  -2  -2  12       17.68       10.58      7.59 o
  -1  -2  12      442.92      491.50     43.94 o
   0  -2  12     1809.50     1850.28     94.53 o
   1  -2  12     1146.59     1214.63     73.24 o
   2  -2  12       20.64       20.10     13.80 o
   3  -2  12      249.72      248.73     23.50 o
   4  -2  12      394.61      514.51     74.69 o
   5  -2  12      193.94      205.43     30.69 o
   6  -2  12        0.37        4.34     33.05 o
   7  -2  12        0.51       32.07     22.58 o
  -5  -1  12      109.35       94.77     21.05 o
  -4  -1  12        8.35       14.90     15.11 o
  -3  -1  12      133.59      117.73     21.35 o
  -2  -1  12      436.99      382.84     40.18 o
  -1  -1  12      700.88      685.83     42.97 o
   0  -1  12      343.22      324.09     28.43 o
   1  -1  12       53.32       42.69     12.28 o
   2  -1  12      252.16      285.16     43.93 o
   3  -1  12      403.00      443.49     37.41 o
   4  -1  12      226.24      258.95     33.24 o
   5  -1  12       11.59       -3.21      7.58 o
   6  -1  12       42.59       41.26     14.95 o
   7  -1  12       40.82       35.66     16.46 o
  -6   0  12        0.26        2.62     10.19 o
  -5   0  12       25.62       29.21     11.65 o
  -4   0  12      371.34      325.18     48.70 o
  -3   0  12      352.48      329.11     48.42 o
  -2   0  12      502.74      428.42     55.29 o
  -1   0  12        2.93       -8.06     14.42 o
   0   0  12      470.69      428.96     55.85 o
   1   0  12     1744.38     1644.12    120.21 o
   2   0  12     1731.89     1766.05    125.67 o
   3   0  12       40.33       38.02     11.12 o
   4   0  12      122.70      134.33     22.02 o
   5   0  12      408.86      449.44     45.22 o
   6   0  12       90.29      144.26     35.11 o
   7   0  12       14.28       28.76     16.63 o
  -6   1  12       90.76       56.07     29.01 o
  -5   1  12      278.67      300.20     36.75 o
  -4   1  12      240.71      238.38     43.37 o
  -3   1  12       26.58       28.21     16.58 o
  -2   1  12      559.63      453.53     57.81 o
  -1   1  12     1470.50     1268.46    101.65 o
   0   1  12      513.90      478.72     57.28 o
   1   1  12       47.94       25.56     10.66 o
   2   1  12        2.60       -8.37     12.84 o
   3   1  12      354.42      389.58     35.81 o
   4   1  12      482.26      562.98     42.04 o
   5   1  12      274.31      296.62     52.84 o
   6   1  12        0.35        0.08      6.23 o
   7   1  12       38.23       42.91     14.98 o
  -5   2  12       39.38       12.58     16.09 o
  -4   2  12       11.38       -5.80     14.57 o
  -3   2  12      225.36      226.50     41.30 o
  -2   2  12     1144.91     1169.82    102.59 o
  -1   2  12     1314.05     1183.13    102.06 o
   0   2  12       60.52       64.74     20.92 o
   1   2  12      488.07      525.03     61.82 o
   2   2  12     2186.48     2085.18    140.31 o
   3   2  12      940.25      931.43     85.53 o
   4   2  12      122.87      113.97     18.63 o
   5   2  12       13.36       10.71     11.67 o
   6   2  12      133.66      149.21     25.91 o
   7   2  12      143.22      144.45     26.28 o
  -5   3  12       34.00       31.34     24.36 o
  -4   3  12      152.51      144.73     34.29 o
  -3   3  12      277.38      252.92     44.46 o
  -2   3  12       58.81       48.98     19.81 o
  -1   3  12        4.14        0.10     11.96 o
   0   3  12      396.95      413.53     58.54 o
   1   3  12      590.87      665.87     74.65 o
   2   3  12      831.41      853.84     85.41 o
   3   3  12       29.42       21.38     11.90 o
   4   3  12      207.71      214.30     40.11 o
   5   3  12      107.07      122.81     31.00 o
   6   3  12      291.21      378.66     54.36 o
   7   3  12       43.26       43.77     14.06 o
  -4   4  12       81.78       80.18     24.16 o
  -3   4  12        7.75      -18.26     18.26 o
  -2   4  12      297.82      301.98     53.04 o
  -1   4  12     1425.46     1332.05    115.64 o
   0   4  12      893.25      816.47     86.91 o
   1   4  12       51.21       72.32     26.16 o
   2   4  12      540.94      554.92     69.64 o
   3   4  12     1484.46     1532.31    123.52 o
   4   4  12      221.29      237.00     43.81 o
   5   4  12        5.17       18.19     15.03 o
   6   4  12        5.26       -0.98      8.70 o
   7   4  12       51.98       57.44     22.17 o
  -4   5  12        8.66       14.66     11.54 o
  -3   5  12      135.60      147.20     38.71 o
  -2   5  12      247.05      272.29     52.00 o
  -1   5  12      164.62      149.11     38.49 o
   0   5  12        0.03      -16.09     16.09 o
   1   5  12      205.82      299.65     54.92 o
   2   5  12      928.61      985.41    100.42 o
   3   5  12      716.93      827.89     90.33 o
   4   5  12        8.17       15.08     15.40 o
   5   5  12       62.99       50.62     21.02 o
   6   5  12      139.70      153.07     36.73 o
   7   5  12      128.25      179.42     38.60 o
  -3   6  12       97.05       85.74     31.12 o
  -2   6  12       25.37       47.73     25.75 o
  -1   6  12       94.89       73.40     29.23 o
   0   6  12      540.64      540.77     75.69 o
   1   6  12      497.67      564.78     76.99 o
   2   6  12      121.24      144.94     38.00 o
   3   6  12        3.05       19.28     14.95 o
   4   6  12      140.38      122.31     33.51 o
   5   6  12      260.00      293.99     52.85 o
   6   6  12      136.84      176.99     43.25 o
   7   6  12        6.22        0.39      7.80 o
   0   7  12      319.29      368.46     66.49 o
   1   7  12        8.19        7.49     13.97 o
   2   7  12      166.29      178.80     42.26 o
   3   7  12      245.84      289.88     56.25 o
   4   7  12      175.34      165.44     45.36 o
   5   7  12       27.71        8.90     14.06 o
   2  -7  13       50.03       86.07     30.18 o
  -1  -6  13      197.79      238.86     57.02 o
   0  -6  13      182.88      257.96     58.29 o
   1  -6  13       52.34       38.65     22.27 o
   2  -6  13        7.04       18.19     15.79 o
  -3  -5  13      132.58      172.55     46.06 o
  -2  -5  13      331.47      364.72     67.50 o
  -1  -5  13      127.75       94.83     34.16 o
   0  -5  13        5.38        6.99     12.23 o
   1  -5  13       38.92       42.25     21.60 o
   2  -5  13      119.94      175.13     42.13 o
   3  -5  13      128.60      174.27     37.91 o
  -4  -4  13       46.18       52.99     26.49 o
  -3  -4  13      177.56      159.78     42.86 o
  -2  -4  13       94.99      108.25     33.46 o
  -1  -4  13        0.33       -8.15     14.39 o
   0  -4  13      264.98      275.13     52.46 o
   1  -4  13      634.92      771.96     86.87 o
   2  -4  13      149.25      132.16     31.78 o
   3  -4  13        0.76       -4.46      6.09 o
   4  -4  13       65.49       98.93     34.61 o
   5  -4  13       57.49       70.62     31.53 o
   6  -4  13       43.66       69.63     35.08 o
  -5  -3  13      171.26      130.08     38.62 o
  -4  -3  13       87.10       45.30     39.74 o
  -3  -3  13       18.37        4.11      7.49 o
  -2  -3  13      261.18      275.40     53.98 o
  -1  -3  13      380.99      422.75     65.73 o
   0  -3  13      277.65      294.64     53.24 o
   1  -3  13      147.91      138.31     34.97 o
   2  -3  13      105.85      104.89     28.21 o
   3  -3  13      387.43      471.48     44.61 o
   4  -3  13       81.53      108.46     20.13 o
   5  -3  13       29.42       47.59     26.21 o
   6  -3  13        0.48       -6.92     13.99 o
  -5  -2  13        7.66       18.91     12.87 o
  -4  -2  13       32.34       21.93     13.47 o
  -3  -2  13      267.15      203.49     32.40 o
  -2  -2  13      843.85      887.67     65.80 o
  -1  -2  13      187.57      174.82     22.08 o
   0  -2  13        1.86        0.81      7.16 o
   1  -2  13      797.43      886.27     89.75 o
   2  -2  13     1479.91     1713.73    128.39 o
   3  -2  13      191.75      197.57     26.87 o
   4  -2  13        5.81       -8.40      8.40 o
   5  -2  13       39.03       51.71     15.53 o
   6  -2  13       86.42      118.81     24.96 o
  -5  -1  13      113.96      124.77     35.35 o
  -4  -1  13      165.64      135.87     35.36 o
  -3  -1  13      145.11      110.13     31.51 o
  -2  -1  13       20.92       18.95     11.59 o
  -1  -1  13       51.21       41.15     11.77 o
   0  -1  13      125.03      134.66     22.59 o
   1  -1  13      758.66      879.43     61.38 o
   2  -1  13      500.99      512.86     62.84 o
   3  -1  13        6.80      -11.38     11.38 o
   4  -1  13      102.07      137.87     24.77 o
   5  -1  13      269.88      355.04     47.68 o
   6  -1  13       72.87       81.19     30.20 o
   7  -1  13        2.35       -2.50     13.25 o
  -6   0  13       98.20       48.12     26.04 o
  -5   0  13      143.05      168.12     45.55 o
  -4   0  13       35.62       15.07     13.79 o
  -3   0  13        2.50       -1.03     16.14 o
  -2   0  13      577.72      621.60     71.15 o
  -1   0  13     1128.32     1145.32     99.48 o
   0   0  13      358.40      359.35     51.66 o
   1   0  13      103.62       97.91     25.26 o
   2   0  13      535.73      564.70     65.97 o
   3   0  13      430.28      520.29     63.62 o
   4   0  13      303.06      356.02     34.13 o
   5   0  13       75.26       93.42     20.79 o
   6   0  13       12.85       21.58     13.64 o
   7   0  13       90.67      139.52     26.81 o
  -6   1  13       64.27       50.50     28.13 o
  -5   1  13       11.99       26.92     20.10 o
  -4   1  13      170.49      169.23     36.88 o
  -3   1  13      299.48      283.56     47.34 o
  -2   1  13      423.33      438.33     58.80 o
  -1   1  13      249.46      220.52     40.08 o
   0   1  13      292.11      249.12     42.96 o
   1   1  13      802.45      746.96     78.77 o
   2   1  13      941.04      920.14     86.54 o
   3   1  13      120.33      151.63     33.20 o
   4   1  13        1.46        5.10      5.04 o
   5   1  13       98.14       95.80     26.98 o
   6   1  13      232.91      295.18     37.18 o
   7   1  13       53.38       67.56     19.48 o
  -5   2  13       84.98      126.18     44.36 o
  -4   2  13      209.97      168.68     38.15 o
  -3   2  13      108.21      100.94     28.18 o
  -2   2  13        7.69       -8.62     17.24 o
  -1   2  13      404.60      384.24     55.83 o
   0   2  13     1021.16      928.79     91.48 o
   1   2  13      398.04      357.73     51.87 o
   2   2  13       65.92       69.47     21.93 o
   3   2  13       73.68       80.16     24.29 o
   4   2  13      405.79      435.69     57.89 o
   5   2  13      373.51      451.55     59.12 o
   6   2  13      118.23      158.28     35.40 o
   7   2  13        3.82      -11.03     11.03 o
  -4   3  13       47.75       42.33     20.91 o
  -3   3  13       35.93       34.65     21.21 o
  -2   3  13      116.48      127.48     34.08 o
  -1   3  13      561.72      591.99     73.40 o
   0   3  13      186.48      178.44     38.15 o
   1   3  13        0.62      -13.54     13.54 o
   2   3  13      191.57      202.63     40.27 o
   3   3  13      492.71      517.00     66.53 o
   4   3  13      258.14      284.76     48.75 o
   5   3  13       13.33       -4.33      9.11 o
   6   3  13       29.54       31.78     16.72 o
   7   3  13       25.44       38.81     19.48 o
  -4   4  13      100.42       44.83     22.26 o
  -3   4  13      310.82      343.41     58.14 o
  -2   4  13      148.15      108.35     32.58 o
  -1   4  13        6.62        7.90     12.97 o
   0   4  13      330.36      354.30     56.84 o
   1   4  13      707.97      767.64     86.79 o
   2   4  13      525.85      574.84     72.79 o
   3   4  13      363.18      410.80     61.33 o
   4   4  13      177.98      223.54     46.28 o
   5   4  13      521.54      523.40     67.96 o
   6   4  13      113.00      120.94     30.06 o
   7   4  13        2.34      -14.33     14.33 o
  -3   5  13       13.75        1.88      8.61 o
  -2   5  13       10.34      -12.60     14.51 o
  -1   5  13      123.34      108.28     30.80 o
   0   5  13      426.64      472.19     69.99 o
   1   5  13      105.20      119.25     34.43 o
   2   5  13       45.45       27.42     16.92 o
   3   5  13       20.54       -1.11     16.34 o
   4   5  13      403.91      446.20     65.92 o
   5   5  13      307.89      299.61     55.89 o
   6   5  13       27.55       20.97     16.23 o
   7   5  13       12.95        5.95     10.96 o
  -2   6  13      114.61       90.66     32.14 o
  -1   6  13      182.95      166.39     42.07 o
   0   6  13      152.79      206.35     47.00 o
   1   6  13       20.06       21.81     20.48 o
   2   6  13      229.35      253.08     52.57 o
   3   6  13      527.86      571.16     79.14 o
   4   6  13      160.23      194.95     46.00 o
   5   6  13        0.38       17.15     14.43 o
   6   6  13       19.52        8.92     12.94 o
   7   6  13       48.91      -18.52     18.52 o
   0  -6  14       97.87      115.50     38.20 o
   1  -6  14      122.91      135.04     42.85 o
   2  -6  14       37.30       54.28     27.98 o
  -1  -5  14       67.49       69.00     30.03 o
   0  -5  14      231.42      306.82     60.52 o
   1  -5  14      166.52      179.02     45.58 o
   2  -5  14       11.94       -4.20      9.95 o
   3  -5  14       15.22      -13.29     13.29 o
  -4  -4  14        0.15       -6.12     10.38 o
  -3  -4  14       27.76        1.31     11.54 o
  -2  -4  14      123.15      143.76     40.33 o
  -1  -4  14       63.05       43.58     21.42 o
   0  -4  14        0.34      -20.23     20.23 o
   1  -4  14       10.08       17.66     15.98 o
   2  -4  14       27.17       28.54     11.28 o
   3  -4  14       90.11      106.70     29.44 o
   4  -4  14       66.16      128.08     37.44 o
   5  -4  14        2.56      -23.12     23.12 o
   6  -4  14        5.62      -22.96     22.96 o
  -4  -3  14      117.50      100.09     34.73 o
  -3  -3  14      237.36      192.88     34.03 o
  -2  -3  14      224.24      217.52     34.26 o
  -1  -3  14        0.74        3.50     10.46 o
   0  -3  14      148.27      146.87     38.52 o
   1  -3  14      388.07      441.19     64.24 o
   2  -3  14      276.86      340.35     53.15 o
   3  -3  14       78.82      121.97     30.62 o
   4  -3  14       50.75       33.32     20.34 o
   5  -3  14      118.77      158.97     28.70 o
   6  -3  14       16.84       46.40     15.19 o
  -4  -2  14      165.54      155.31     29.43 o
  -3  -2  14        8.10        7.46      8.27 o
  -2  -2  14       63.42       38.29     17.27 o
  -1  -2  14      213.92      246.53     33.99 o
   0  -2  14      103.21       94.92     22.10 o
   1  -2  14       18.17       30.10     12.68 o
   2  -2  14       88.49       85.03     18.79 o
   3  -2  14       48.09       46.45     20.45 o
   4  -2  14      396.92      515.07     52.41 o
   5  -2  14      128.71      153.74     28.55 o
   6  -2  14        1.92      -16.86     22.46 o
  -4  -1  14        1.10        0.88     13.76 o
  -3  -1  14       39.84       23.44     15.98 o
  -2  -1  14      256.81      264.18     48.75 o
  -1  -1  14      322.67      411.93     59.35 o
   0  -1  14       26.58       19.08     11.51 o
   1  -1  14       15.59       15.30     12.68 o
   2  -1  14      132.65      149.20     34.63 o
   3  -1  14      238.56      262.33     46.50 o
   4  -1  14      151.18      175.89     37.74 o
   5  -1  14        2.46        2.61      9.11 o
   6  -1  14       14.32       20.85     19.34 o
  -5   0  14        8.08      -17.89     17.89 o
  -4   0  14      178.83      139.85     38.54 o
  -3   0  14      147.21      185.13     41.38 o
  -2   0  14       41.08       32.84     13.09 o
  -1   0  14        2.26       -6.01     10.60 o
   0   0  14       95.86      111.54     30.24 o
   1   0  14      282.99      258.37     46.74 o
   2   0  14      370.18      383.63     57.43 o
   3   0  14        1.91       -9.88     12.41 o
   4   0  14       56.88       54.62     23.10 o
   5   0  14      142.28      172.41     29.05 o
   6   0  14       83.12      110.07     24.77 o
   7   0  14       22.54        0.21      6.81 o
  -5   1  14      283.51      308.63     65.71 o
  -4   1  14      253.52      264.05     47.54 o
  -3   1  14       32.71       27.40     17.06 o
  -2   1  14      118.06      117.71     31.19 o
  -1   1  14      460.34      454.10     62.25 o
   0   1  14      546.09      566.05     69.33 o
   1   1  14      263.00      250.62     46.18 o
   2   1  14       67.23       52.85     19.49 o
   3   1  14      265.68      305.87     49.13 o
   4   1  14      316.87      378.95     55.50 o
   5   1  14      127.46      153.94     35.67 o
   6   1  14        7.50        8.26     15.02 o
   7   1  14       10.18        7.33     12.67 o
  -4   2  14        3.69       -4.96      9.80 o
  -3   2  14      107.13      111.22     32.02 o
  -2   2  14       91.00       94.14     26.58 o
  -1   2  14      189.05      258.91     47.60 o
   0   2  14       96.80       50.38     21.37 o
   1   2  14       12.07       21.28     19.48 o
   2   2  14      444.08      517.90     65.64 o
   3   2  14      414.02      482.04     63.46 o
   4   2  14       57.85       55.73     18.65 o
   5   2  14        0.72       14.26      8.60 o
   6   2  14       54.20       68.12     23.98 o
   7   2  14       54.73       82.72     24.09 o
  -4   3  14      239.15      273.56     55.08 o
  -3   3  14      220.87      279.81     53.06 o
  -2   3  14       63.52       46.41     19.13 o
  -1   3  14        5.48      -15.58     15.58 o
   0   3  14      144.63      164.50     37.60 o
   1   3  14      318.88      390.82     60.42 o
   2   3  14      283.21      274.95     49.57 o
   3   3  14       42.37       29.52     18.25 o
   4   3  14       56.38       60.52     25.13 o
   5   3  14      235.62      329.30     54.57 o
   6   3  14      132.12      133.99     34.10 o
   7   3  14        0.11      -10.02     10.81 o
  -4   4  14      174.97      151.30     41.51 o
  -3   4  14        1.86       -5.12     11.34 o
  -2   4  14       82.18      105.60     32.00 o
  -1   4  14      346.87      337.25     58.44 o
   0   4  14      377.17      371.41     60.94 o
   1   4  14       56.59       73.19     27.42 o
   2   4  14      100.56       86.52     29.29 o
   3   4  14      408.77      436.14     65.19 o
   4   4  14      246.31      312.70     54.29 o
   5   4  14      259.52      328.08     55.21 o
   6   4  14        0.01      -16.80     16.80 o
   7   4  14       76.58       72.52     27.64 o
  -3   5  14      227.04      209.91     47.48 o
  -2   5  14      193.94      197.94     46.74 o
  -1   5  14       38.61       -1.96      9.56 o
   0   5  14        5.77        9.13     12.55 o
   1   5  14       77.06       90.47     30.71 o
   2   5  14      236.52      270.09     51.71 o
   3   5  14      236.11      331.84     57.90 o
   4   5  14       73.64       98.40     34.96 o
   5   5  14        5.24        6.63     11.64 o
   6   5  14      113.03      136.47     37.21 o
   7   5  14       79.84       88.23     29.74 o
   1   6  14      248.43      259.40     53.04 o
   2   6  14      110.03      143.14     40.31 o
   3   6  14        1.32      -17.76     17.76 o
   4   6  14       89.33      105.02     34.58 o
   2  -6  15        1.79      -20.13     20.13 o
   0  -5  15       13.45       -5.92     12.95 o
   1  -5  15       25.81       48.02     22.59 o
   2  -5  15       49.73       67.61     25.58 o
  -4  -4  15       72.20       54.47     22.19 o
  -3  -4  15       18.14       17.82     15.78 o
  -1  -4  15        5.37        3.25     12.13 o
   0  -4  15        1.74       -9.48     13.81 o
   1  -4  15       37.60       66.71     22.46 o
   2  -4  15       33.82       18.41     16.04 o
   3  -4  15        5.65       18.20     11.75 o
   5  -4  15       31.59       72.99     32.41 o
  -4  -3  15      106.60       61.93     30.97 o
  -3  -3  15        1.08       18.08     15.09 o
  -2  -3  15      112.10      126.27     26.33 o
  -1  -3  15      229.31      291.10     39.35 o
   0  -3  15      174.32      176.76     44.00 o
   1  -3  15        8.15       -1.72     15.76 o
   2  -3  15       19.69       25.10     20.03 o
   3  -3  15       58.41       59.44     20.87 o
   4  -3  15      154.54      268.37     52.08 o
   5  -3  15       68.50       49.82     26.12 o
   6  -3  15        3.66        6.68     11.51 o
  -4  -2  15        9.78       43.23     21.18 o
  -3  -2  15       91.31      102.27     24.83 o
  -2  -2  15      135.58      155.90     28.02 o
  -1  -2  15       75.20       85.23     21.79 o
   0  -2  15       31.31       45.54     18.62 o
   1  -2  15       51.46       69.29     17.79 o
   2  -2  15       84.48       89.44     19.93 o
   3  -2  15       41.45       64.19     25.18 o
   4  -2  15      112.89      147.40     38.55 o
   5  -2  15        2.20       -3.05     27.53 o
   6  -2  15       55.69       86.43     22.63 o
  -4  -1  15      199.77      229.78     46.38 o
  -3  -1  15      201.89      182.75     43.59 o
  -2  -1  15        3.15       -9.45     12.01 o
  -1  -1  15       11.78       20.84     14.24 o
   0  -1  15      128.70      159.79     39.05 o
   1  -1  15      217.32      283.75     51.59 o
   2  -1  15       64.91       53.26     21.21 o
   3  -1  15        5.59      -14.36     14.36 o
   4  -1  15       31.47       73.69     26.63 o
   5  -1  15      103.60      139.74     35.24 o
   6  -1  15       50.18       85.80     24.13 o
  -4   0  15       98.78      150.16     39.78 o
  -3   0  15        0.03      -17.68     17.68 o
  -2   0  15       94.07      101.26     29.62 o
  -1   0  15      266.46      301.08     52.50 o
   0   0  15      149.54      150.46     38.00 o
   1   0  15       41.87       57.43     22.09 o
   2   0  15       54.99       86.25     27.21 o
   3   0  15      152.72      201.42     41.68 o
   4   0  15      150.13      217.34     44.15 o
   5   0  15       47.68       95.01     29.11 o
   6   0  15        0.00       -2.78     12.16 o
   7   0  15       27.98      -10.67     12.05 o
  -5   1  15        0.32      -25.19     25.19 o
  -4   1  15       79.81      129.81     35.57 o
  -3   1  15      243.74      206.42     45.00 o
  -2   1  15      388.75      369.74     59.61 o
  -1   1  15      114.18      156.73     36.53 o
   0   1  15       19.63       11.71      8.77 o
   1   1  15      177.07      215.10     46.89 o
   2   1  15      669.40      820.91     87.32 o
   3   1  15      253.01      278.83     48.98 o
   4   1  15        3.13      -13.06     13.06 o
   5   1  15       47.62       39.25     19.43 o
   6   1  15       89.77      100.59     27.17 o
   7   1  15       46.09       90.44     28.24 o
  -4   2  15      190.85      212.45     46.97 o
  -3   2  15       71.06       69.42     28.40 o
  -2   2  15       23.88       46.95     24.69 o
  -1   2  15       99.92       88.13     29.09 o
   0   2  15       65.24       97.66     30.65 o
   1   2  15      120.95      177.93     39.18 o
   2   2  15      111.44      104.79     30.48 o
   3   2  15        2.02       -2.68      9.24 o
   4   2  15       55.69       64.07     22.39 o
   5   2  15      252.08      293.71     51.19 o
   6   2  15      125.02      170.66     39.51 o
   7   2  15        1.65      -19.30     19.30 o
  -4   3  15       21.48      -25.94     25.94 o
  -3   3  15       12.55        5.17     10.53 o
  -2   3  15      166.51      205.46     45.96 o
  -1   3  15      417.11      464.09     69.40 o
   0   3  15      172.15      193.57     43.61 o
   1   3  15        0.21      -17.79     17.79 o
   2   3  15      121.20      140.86     34.89 o
   3   3  15      328.33      355.02     58.72 o
   4   3  15       76.85       88.59     28.76 o
   5   3  15       48.20       24.26     16.53 o
   6   3  15        0.08       10.48     12.09 o
   7   3  15       68.93       82.82     28.29 o
  -3   4  15      194.40      187.75     46.28 o
  -2   4  15      180.82      176.36     43.04 o
  -1   4  15       17.19      -16.84     16.84 o
   0   4  15       89.73       79.54     33.67 o
   1   4  15      131.62      183.64     43.28 o
   2   4  15      202.57      217.98     47.97 o
   3   4  15      112.11      152.01     39.80 o
   4   4  15        1.61      -10.72     13.24 o
   5   4  15       74.72       94.65     32.20 o
   6   4  15      258.45      369.27     60.48 o
   7   4  15      135.98      146.59     37.76 o
   0   5  15      309.95      320.35     60.60 o
   1   5  15       50.03       83.09     30.33 o
   2   5  15       20.11       22.13     14.08 o
   3   5  15       51.01       56.64     25.62 o
   4   5  15       65.81       34.57     18.83 o
   5   5  15       71.10       85.22     27.40 o
   1  -5  16       44.05       72.84     28.30 o
   2  -5  16       27.71       57.83     26.72 o
   0  -4  16       57.15       41.08     23.81 o
   1  -4  16        1.40      -16.02     16.02 o
   2  -4  16       12.10       44.17     20.88 o
  -3  -3  16      163.36      208.78     48.22 o
  -2  -3  16      155.06      204.05     45.23 o
  -1  -3  16       27.04       37.05     16.17 o
   0  -3  16       18.13        7.78     12.18 o
   1  -3  16      146.43      205.15     44.37 o
   2  -3  16      155.14      194.19     31.45 o
   3  -3  16       16.81        6.96      7.74 o
  -4  -2  16      153.04      153.58     40.69 o
  -3  -2  16      136.61      163.81     40.69 o
  -2  -2  16        0.22       16.28     11.49 o
  -1  -2  16      131.78      157.97     29.74 o
   0  -2  16      147.51      193.94     32.99 o
   1  -2  16      107.36      147.73     39.27 o
   2  -2  16       18.67       -0.13     15.33 o
   3  -2  16       10.23       15.28     14.46 o
   4  -2  16       26.31       38.65     21.18 o
   5  -2  16       62.68       66.10     26.68 o
  -4  -1  16       12.53       -2.60     10.82 o
  -3  -1  16        9.02      -10.66     13.25 o
  -2  -1  16      228.41      288.56     55.24 o
  -1  -1  16      221.02      321.19     56.75 o
   0  -1  16       24.03       15.36     15.08 o
   1  -1  16        0.21      -15.31     15.31 o
   2  -1  16      119.15      141.91     37.04 o
   3  -1  16       66.34      107.33     35.87 o
   4  -1  16       42.15       50.14     22.74 o
   5  -1  16       20.60       22.43     17.11 o
   6  -1  16        5.83      -13.63     13.85 o
  -4   0  16       88.40      139.61     39.05 o
  -3   0  16      236.83      268.28     52.18 o
  -2   0  16      202.15      231.33     50.25 o
  -1   0  16        2.51      -13.71     13.71 o
   0   0  16       47.72       63.66     23.24 o
   1   0  16      174.00      216.89     45.32 o
   2   0  16      171.59      181.53     41.86 o
   3   0  16       74.84      108.52     31.35 o
   4   0  16       14.42       13.29     14.34 o
   5   0  16      144.06      223.24     49.56 o
   6   0  16       68.74      129.21     37.07 o
  -4   1  16      195.67      210.14     49.38 o
  -3   1  16       18.82      -14.71     15.40 o
  -2   1  16       23.29        5.33     15.76 o
  -1   1  16      311.79      260.23     49.99 o
   0   1  16      321.04      342.39     56.67 o
   1   1  16       77.48      123.90     35.10 o
   2   1  16        0.49        2.83      8.45 o
   3   1  16       25.96       34.26     16.29 o
   4   1  16      189.00      289.40     51.41 o
   5   1  16      219.13      338.66     56.76 o
   6   1  16       14.14      -14.35     14.73 o
   7   1  16       14.85        6.40      9.84 o
  -3   2  16      121.66      155.74     41.95 o
  -2   2  16      135.90      184.71     45.34 o
  -1   2  16      154.30      189.00     42.66 o
   0   2  16       25.56       39.47     17.43 o
   1   2  16        3.02       -3.68     10.43 o
   2   2  16       26.53       47.31     21.13 o
   3   2  16      139.87      181.93     42.20 o
   4   2  16       45.46       35.09     19.64 o
   5   2  16        0.32      -21.15     21.15 o
   6   2  16       35.39       52.24     25.15 o
   7   2  16       23.77       -1.88      8.50 o
  -3   3  16      165.70      188.28     47.05 o
  -2   3  16      101.29       75.63     30.51 o
  -1   3  16        0.09        2.58      8.78 o
   0   3  16      144.64      175.35     43.28 o
   1   3  16      203.23      232.16     48.81 o
   2   3  16      188.00      237.67     49.82 o
   3   3  16       23.50        7.16     10.30 o
   4   3  16       13.78        5.05     10.82 o
   5   3  16      162.87      247.59     50.54 o
   6   3  16      103.69      140.84     38.33 o
  -1   4  16      161.07      162.76     43.29 o
   0   4  16      232.47      258.19     55.30 o
   1   4  16       47.32       35.48     21.06 o
   2   4  16        0.04       -6.82     18.48 o
   3   4  16       79.90      114.97     35.09 o
   4   4  16      113.33      127.27     36.99 o
   5   4  16       23.65       64.41     26.80 o
   1  -4  17       69.77       99.16     39.12 o
   2  -4  17       45.33       75.06     31.34 o
   0  -3  17      117.37      151.93     42.34 o
   1  -3  17       32.68       48.33     26.00 o
   2  -3  17        0.52      -13.71     14.13 o
  -1  -2  17      153.26      197.77     48.10 o
   0  -2  17        4.43        9.81     10.99 o
   1  -2  17       56.79       68.09     25.32 o
   2  -2  17       98.48      167.08     41.50 o
  -2  -1  17       40.04       42.68     21.57 o
  -1  -1  17        0.62       15.23     13.81 o
   0  -1  17       85.39       81.98     33.64 o
   1  -1  17      113.59      119.59     38.96 o
   2  -1  17       55.93       58.60     23.96 o
   3  -1  17        6.52       -3.27     10.37 o
   4  -1  17       55.74      109.49     34.22 o
  -3   0  17        0.72        1.68     19.73 o
  -2   0  17       52.85       65.89     24.02 o
  -1   0  17      293.96      283.85     57.33 o
   0   0  17      243.65      247.12     53.85 o
   1   0  17       47.10       49.72     25.04 o
   2   0  17       32.45       32.20     19.14 o
   3   0  17       85.52       69.39     25.46 o
   4   0  17       36.97       69.25     29.21 o
   5   0  17       26.14       79.27     31.04 o
  -2   1  17      258.48      353.66     63.27 o
  -1   1  17       58.14       74.75     26.45 o
   0   1  17        1.48       -7.71     16.71 o
   1   1  17      107.29      128.67     35.93 o
   2   1  17      239.12      366.11     62.23 o
   3   1  17       73.93      114.04     33.25 o
   4   1  17        8.91        9.62      9.71 o
   5   1  17       16.71       23.68     16.81 o
  -1   2  17       45.61       38.06     21.84 o
   0   2  17      145.47      182.42     44.84 o
   1   2  17      224.11      352.18     61.92 o
   2   2  17       51.12       59.05     25.32 o
   3   2  17        2.01      -19.25     19.25 o
   4   2  17        0.45      -15.88     15.88 o
   5   2  17       30.37       54.88     22.52 o
   1   3  17       17.41       38.75     21.70 o
   2   3  17       63.73       75.87     27.65 o
   3   3  17      170.82      248.46     51.69 o
 
